# Supplementary material for: Direct identification and molecular characterization of zoonotic hazards in raw milk by metagenomics using Brucella as a model pathogen
Source: Microb Genom. 2021 May 4;7(5):000552. doi: 10.1099/mgen.0.000552 (PMC8209726; doi:10.1099/mgen.0.000552)
Supplement: Supplementary material 2 [file mgen-7-0552-s002.xlsx]

## Sheet: S1_inoculation
Replicate	inoculation concentration (CFU/ml)	number of Brucella-specific reads (BLAST-confirmed)	mash screen (species)	mash screen (strain)	RefSNPer (species)	RefSNPer (strain)
1	0	1	NA	NA	Brucella abortus	R42-08
	22	2586	Brucella abortus	21614	Brucella abortus	F2/06-8
	220	3325	Brucella abortus	BC95	Brucella abortus	NCTC10093
2	0	16	NA	NA	Brucella abortus	72871
	31	195	Brucella melitensis	NCTC8223	Brucella melitensis	BEU
	310	590	Brucella abortus	28375	Brucella abortus	67/93
3	0	0	NA	NA	Brucella suis	NA
	27	63	NA	NA	Brucella abortus	355/78
	270	1994	Brucella abortus	49188	Brucella abortus	BDW
Isolate			Brucella abortus	IVRI/95	Brucella abortus	NCTC10093

## Sheet: S1_subsampling
			Mash				RefSNPer
Replicate	seqtk seed	number of reads	species prediction	correctness of species prediction	strain prediction	correctness of strain prediction	species prediction	correctness of species prediction	strain prediction	correctness of strain prediction
Replicate 1	9	10	Brucella neotomae	wrong	NCTC10070	wrong species	Brucella ceti	wrong species	9261	wrong species
		100	Brucella neotomae	wrong	NCTC10070	wrong species	Brucella abortus	correct	R42-08	different clade
		1000	Brucella abortus	correct	28375	different clade	Brucella abortus	correct	R42-08	different clade
		2000	Brucella abortus	correct	28375	different clade	Brucella abortus	correct	600/64	different clade
		4000	Brucella abortus	correct	28375	different clade	Brucella abortus	correct	NCTC10093	exact strain
		8000	Brucella abortus	correct	544	different clade	Brucella abortus	correct	NCTC10093	exact strain
		10000	Brucella abortus	correct	544	different clade	Brucella abortus	correct	NCTC10093	exact strain
		100000	Brucella abortus	correct	IVRI/95	different clade	Brucella abortus	correct	NCTC10093	exact strain
		500000	Brucella abortus	correct	IVRI/95	different clade	Brucella abortus	correct	NCTC10093	exact strain
Replicate 2	19	10	NA	NA	NA	NA	Brucella abortus	correct	R42-08	different clade
		100	Brucella abortus	correct	28375	different clade	Brucella abortus	correct	R42-08	different clade
		1000	Brucella suis	wrong	NCTC10097	wrong species	Brucella abortus	correct	84/26	different clade
		2000	Brucella abortus	correct	F2/06-8	same subclade	Brucella abortus	correct	NCTC10093	exact strain
		4000	Brucella abortus	correct	28375	different clade	Brucella abortus	correct	NCTC10093	exact strain
		8000	Brucella abortus	correct	38127	different clade	Brucella abortus	correct	F2/06-8	same subclade
		10000	Brucella abortus	correct	67761	different clade	Brucella abortus	correct	F2/06-8	same subclade
		100000	Brucella abortus	correct	IVRI/95	different clade	Brucella abortus	correct	NCTC10093	exact strain
		500000	Brucella abortus	correct	IVRI/95	different clade	Brucella abortus	correct	NCTC10093	exact strain
Replicate 3	29	10	Brucella abortus	correct	21614	different clade	Brucella abortus	correct	72871	different clade
		100	Brucella abortus	correct	14330	different clade	Brucella abortus	correct	R42-08	different clade
		1000	Brucella abortus	correct	21614	different clade	Brucella abortus	correct	84/26	different clade
		2000	Brucella abortus	correct	67761	different clade	Brucella abortus	correct	NI435a	different clade
		4000	Brucella abortus	correct	S99	different clade	Brucella abortus	correct	F2/06-8	same subclade
		8000	Brucella abortus	correct	49839	different clade	Brucella abortus	correct	F2/06-8	same subclade
		10000	Brucella abortus	correct	49839	different clade	Brucella abortus	correct	NCTC10093	exact strain
		100000	Brucella abortus	correct	IVRI/95	different clade	Brucella abortus	correct	NCTC10093	exact strain
		500000	Brucella abortus	correct	IVRI/95	different clade	Brucella abortus	correct	NCTC10093	exact strain
Replicate 4	39	10	NA	NA	NA	NA	Brucella abortus	correct	67761	different clade
		100	Brucella neotomae	wrong	NCTC10071	wrong species	Brucella pinnipedialis	wrong species	BEU	wrong species
		1000	Brucella abortus	correct	72871	different clade	Brucella abortus	correct	NI435a	different clade
		2000	Brucella abortus	correct	72871	different clade	Brucella abortus	correct	600/64	different clade
		4000	Brucella abortus	correct	9510	different clade	Brucella abortus	correct	NCTC10093	exact strain
		8000	Brucella abortus	correct	14330	different clade	Brucella abortus	correct	NCTC10093	exact strain
		10000	Brucella abortus	correct	01-4165	different clade	Brucella abortus	correct	NCTC10093	exact strain
		100000	Brucella abortus	correct	IVRI/95	different clade	Brucella abortus	correct	NCTC10093	exact strain
		500000	Brucella abortus	correct	IVRI/95	different clade	Brucella abortus	correct	NCTC10093	exact strain
Replicate 5	49	10	NA	NA	NA	NA	Brucella abortus	correct	01-4165	different clade
		100	Brucella abortus	correct	72871	different clade	Brucella abortus	correct	NI435a	different clade
		1000	Brucella suis	wrong	NCTC10097	wrong species	Brucella abortus	correct	600/64	different clade
		2000	Brucella suis	wrong	NCTC10097	wrong species	Brucella abortus	correct	NCTC10093	exact strain
		4000	Brucella suis	wrong	NCTC10097	wrong species	Brucella abortus	correct	F2/06-8	same subclade
		8000	Brucella abortus	correct	F2/06-8	same subclade	Brucella abortus	correct	F2/06-8	same subclade
		10000	Brucella abortus	correct	S19	same clade	Brucella abortus	correct	F2/06-8	same subclade
		100000	Brucella abortus	correct	IVRI/95	different clade	Brucella abortus	correct	NCTC10093	exact strain
		500000	Brucella abortus	correct	IVRI/95	different clade	Brucella abortus	correct	NCTC10093	exact strain
Replicate 6	59	10	NA	NA	NA	NA	Brucella ceti	wrong species	21614	wrong species
		100	Brucella abortus	correct	21614	different clade	Brucella abortus	correct	72871	different clade
		1000	Brucella suis	wrong	NCTC10097	wrong species	Brucella abortus	correct	600/64	different clade
		2000	Brucella abortus	correct	72871	different clade	Brucella abortus	correct	NCTC10093	exact strain
		4000	Brucella abortus	correct	72871	different clade	Brucella abortus	correct	NCTC10093	exact strain
		8000	Brucella abortus	correct	72871	different clade	Brucella abortus	correct	F2/06-8	same subclade
		10000	Brucella abortus	correct	72871	different clade	Brucella abortus	correct	F2/06-8	same subclade
		100000	Brucella abortus	correct	IVRI/95	different clade	Brucella abortus	correct	NCTC10093	exact strain
		500000	Brucella abortus	correct	IVRI/95	different clade	Brucella abortus	correct	NCTC10093	exact strain

## Sheet: S2_virulence genes
Kit	Sample	DB	gene	allele	coverage	depth	diffs	uncertainty	divergence	length	maxMAF	clusterid	seqid	annotation	Sample2	species	strain
Conventional	64	VFDB_setA_nt_clustered	VFG048603(gb|YP_001688093.1)	VFG048603(gb|YP_001688093.1)	31.435	0.997	18snp650holes	edge0.0	6.04	948	0	1623	127	N-acetyltransferase IucB [Aerobactin (VF0565)] [Klebsiella pneumoniae subsp. pneumoniae NTUH-K2044]	MG-00037-0	Klebsiella pneumoniae	Klebsiella pneumoniae subsp. pneumoniae NTUH-K2044]
Conventional	64	VFDB_setA_nt_clustered	VFG000616(gb|NP_709455)	VFG000616(gb|NP_709455)	31.646	0.997	11snp648holes	edge0.0	3.667	948	0	1622	129	aerobactin synthesis protein IucB [Aerobactin (VF0123)] [Shigella flexneri 2a str. 301]	MG-00037-0	Shigella flexneri	Shigella flexneri 2a str. 301]
Conventional	64	VFDB_setA_nt_clustered	VFG001323(gb|NP_645834)	VFG001323(gb|NP_645834)	40.952	0.997	3snp434holes	edge0.0	0.997	735	0	2086	949	NPQTN specific sortase B [Isd (VF0015)] [Staphylococcus aureus subsp. aureus MW2]	MG-00037-0	Staphylococcus aureus	Staphylococcus aureus subsp. aureus MW2]
Depletion	64	VFDB_setA_nt_clustered	VFG011389(gb|NP_539503)	VFG011389(gb|NP_539503)	31.01	1.127	8snp594holes	edge0.0	2.996	861	0	1789	2228	UDP-3-O-[3-hydroxymyristoyl] N-acetylglucosamine deacetylase [LPS (CVF383)] [Brucella melitensis bv. 1 str. 16M]	MG-00059-0	Brucella melitensis	Brucella melitensis bv. 1 str. 16M]
Depletion	64	VFDB_setA_nt_clustered	VFG000176(gb|NP_251787)	VFG000176(gb|NP_251787)	30.04	0.997	3snp701holes	edge0.0	0.997	1002	0	1511	1647	general secretion pathway protein K [xcp secretion system (VF0084)] [Pseudomonas aeruginosa PAO1]	MG-00059-0	Pseudomonas aeruginosa	Pseudomonas aeruginosa PAO1]
Depletion	64	VFDB_setA_nt_clustered	VFG004150(gb|NP_459027)	VFG004150(gb|NP_459027)	38.574	0.996	2snp422holes	edge0.0	0.755	687	0	2212	705	fimbrial chaparone [bovine colonization factor (Bcf) (AI058)] [Salmonella enterica subsp. enterica serovar Typhimurium str. LT2]	MG-00059-0	Salmonella enterica	Salmonella enterica subsp. enterica serovar Typhimurium str. LT2]
Depletion	69	VFDB_setA_nt_clustered	VFG000924(gb|NP_752610)	VFG000924(gb|NP_752610)	31.348	0.997	9snp657holes	edge0.0	3	957	0	1601	584	ferrienterobactin ABC transporter periplasmic binding protein [Enterobactin (VF0228)] [Escherichia coli CFT073]	MG-00060-0	Escherichia coli	Escherichia coli CFT073]
Depletion	69	VFDB_setA_nt_clustered	VFG000512(gb|NP_460377)	VFG000512(gb|NP_460377)	42.38	1.394	17snp586holes	edge0.0	3.944	1017	0.5	1479	1782	type III secretion system gatekeeper SsaL [TTSS(SPI-2 encode) (VF0321)] [Salmonella enterica subsp. enterica serovar Typhimurium str. LT2]	MG-00060-0	Salmonella enterica	Salmonella enterica subsp. enterica serovar Typhimurium str. LT2]
Depletion	69	VFDB_setA_nt_clustered	VFG011429(gb|NP_540028)	VFG011429(gb|NP_540028)	84.752	0.996	14snp43holes	edge1.0	5.858	282	0	3055	2365	acyl carrier protein [LPS (CVF383)] [Brucella melitensis bv. 1 str. 16M]	MG-00060-0	Brucella melitensis	Brucella melitensis bv. 1 str. 16M]
Depletion	69	VFDB_setA_nt_clustered	VFG004165(gb|NP_459030)	VFG004165(gb|NP_459030)	53.114	1.021	9snp256holes	edge0.0	3.103	546	0	2508	734	fimbrial subunit [bovine colonization factor (Bcf) (AI058)] [Salmonella enterica subsp. enterica serovar Typhimurium str. LT2]	MG-00060-0	Salmonella enterica	Salmonella enterica subsp. enterica serovar Typhimurium str. LT2]
Depletion	118	VFDB_setA_nt_clustered	VFG002414(gb|NP_286010)	VFG002414(gb|NP_286010)	30.782	0.995	4snp407holes	edge0.0	2.21	588	0	2423	526	E. coli common pilus structural subunit EcpA [ECP (VF0404)] [Escherichia coli O157:H7 str. EDL933]	MG-00061-0	Escherichia coli	Escherichia coli O157:H7 str. EDL933]
Depletion	118	VFDB_setA_nt_clustered	VFG000933(gb|NP_752613)	VFG000933(gb|NP_752613)	34.033	0.997	20snp566holes	edge0.0	6.849	858	0	1798	1713	isochorismatase [Enterobactin (VF0228)] [Escherichia coli CFT073]	MG-00061-0	Escherichia coli	Escherichia coli CFT073]
Conventional	119	VFDB_setA_nt_clustered	VFG000931(gb|NP_752611)	VFG000931(gb|NP_752611)	100	49.657	25snp		2.104	1188	0.18	1164	3168	isochorismate synthase 1 [Enterobactin (VF0228)] [Escherichia coli CFT073]	MG-00063-0	Escherichia coli	Escherichia coli CFT073]
Conventional	119	VFDB_setA_nt_clustered	VFG000928(gb|NP_752607)	VFG000928(gb|NP_752607)	97.482	34.18	47snp25holes		4.855	993	0.273	1532	1257	iron-enterobactin ABC transporter permease [Enterobactin (VF0228)] [Escherichia coli CFT073]	MG-00063-0	Escherichia coli	Escherichia coli CFT073]
Conventional	119	VFDB_setA_nt_clustered	VFG002049(gb|YP_404602)	VFG002049(gb|YP_404602)	100	33.861	45snp	edge2.0	3.75	1200	0.129	1144	414	general secretion pathway protein F [T2SS (VF0333)] [Shigella dysenteriae Sd197]	MG-00063-0	Shigella dysenteriae	Shigella dysenteriae Sd197]
Conventional	119	VFDB_setA_nt_clustered	VFG000878(gb|NP_757247)	VFG000878(gb|NP_757247)	100	43.103	10snp		1.984	504	0.203	2610	1671	FimG protein precursor [Type 1 fimbriae (VF0221)] [Escherichia coli CFT073]	MG-00063-0	Escherichia coli	Escherichia coli CFT073]
Conventional	119	VFDB_setA_nt_clustered	VFG000923(gb|NP_752600)	VFG000923(gb|NP_752600)	98.215	46.724	60snp1indel39holes		2.725	2241	0.217	334	2569	ferrienterobactin outer membrane transporter [Enterobactin (VF0228)] [Escherichia coli CFT073]	MG-00063-0	Escherichia coli	Escherichia coli CFT073]
Conventional	119	VFDB_setA_nt_clustered	VFG002052(gb|YP_404605)	VFG002052(gb|YP_404605)	100	21.397	18snp		4.839	372	0.143	2920	3104	general secretion pathway protein I [T2SS (VF0333)] [Shigella dysenteriae Sd197]	MG-00063-0	Shigella dysenteriae	Shigella dysenteriae Sd197]
Conventional	119	VFDB_setA_nt_clustered	VFG002053(gb|YP_404606)	VFG002053(gb|YP_404606)	100	51.562	19snp		3.333	570	0.111	2453	320	general secretion pathway protein J [T2SS (VF0333)] [Shigella dysenteriae Sd197]	MG-00063-0	Shigella dysenteriae	Shigella dysenteriae Sd197]
Conventional	119	VFDB_setA_nt_clustered	VFG000925(gb|NP_752606)	VFG000925(gb|NP_752606)	100	49.283	23snp		2.819	816	0.146	1876	1866	ferrienterobactin ABC transporter ATPase [Enterobactin (VF0228)] [Escherichia coli CFT073]	MG-00063-0	Escherichia coli	Escherichia coli CFT073]
Conventional	119	VFDB_setA_nt_clustered	VFG000930(gb|NP_752604)	VFG000930(gb|NP_752604)	98.66	47.741	159snp52holes	edge0.0	4.151	3882	0.156	89	2673	enterobactin synthase multienzyme complex component, ATP-dependent [Enterobactin (VF0228)] [Escherichia coli CFT073]	MG-00063-0	Escherichia coli	Escherichia coli CFT073]
Conventional	119	VFDB_setA_nt_clustered	VFG045349(gb|YP_002390132)	VFG045349(gb|YP_002390132)	91.014	34.686	163snp2indel380holes	edge0.0	4.211	4251	0.25	66	1282	adhesin FdeC [FdeC (VF0506)] [Escherichia coli O45:K1:H7 str. S88]	MG-00063-0	Escherichia coli	Escherichia coli O45:K1:H7 str. S88]
Conventional	119	VFDB_setA_nt_clustered	VFG002415(gb|NP_286008)	VFG002415(gb|NP_286008)	100	55.261	33snp		1.306	2526	0.25	254	507	E. coli common pilus usher EcpC [ECP (VF0404)] [Escherichia coli O157:H7 str. EDL933]	MG-00063-0	Escherichia coli	Escherichia coli O157:H7 str. EDL933]
Conventional	119	VFDB_setA_nt_clustered	VFG002051(gb|YP_404604)	VFG002051(gb|YP_404604)	100	39.402	24snp		4.52	531	0.167	2541	1603	general secretion pathway protein H [T2SS (VF0333)] [Shigella dysenteriae Sd197]	MG-00063-0	Shigella dysenteriae	Shigella dysenteriae Sd197]
Conventional	119	VFDB_setA_nt_clustered	VFG001443(gb|AAF37887)	VFG001443(gb|AAF37887)	100	39.939	21snp		2.017	1041	0.158	1424	2923	outer membrane protein A [OmpA (VF0236)] [Escherichia coli O18:K1:H7 str. RS218]	MG-00063-0	Escherichia coli	Escherichia coli O18:K1:H7 str. RS218]
Conventional	119	VFDB_setA_nt_clustered	VFG044165(gb|NP_752609)	VFG044165(gb|NP_752609)	97.282	36.164	47snp34holes		3.862	1251	0.333	1056	1732	enterobactin exporter, iron-regulated [enterobactin (IA019)] [Escherichia coli CFT073]	MG-00063-0	Escherichia coli	Escherichia coli CFT073]
Conventional	119	VFDB_setA_nt_clustered	VFG002046(gb|YP_404599)	VFG002046(gb|YP_404599)	98.436	37.01	34snp13holes		4.156	831	0.4	1850	1417	general secretion pathway protein C [T2SS (VF0333)] [Shigella dysenteriae Sd197]	MG-00063-0	Shigella dysenteriae	Shigella dysenteriae Sd197]
Conventional	119	VFDB_setA_nt_clustered	VFG000877(gb|NP_757245)	VFG000877(gb|NP_757245)	100	41.946	13snp		2.434	534	0.15	2528	1191	FimF protein precursor [Type 1 fimbriae (VF0221)] [Escherichia coli CFT073]	MG-00063-0	Escherichia coli	Escherichia coli CFT073]
Conventional	119	VFDB_setA_nt_clustered	VFG001444(gb|AAG10151)	VFG001444(gb|AAG10151)	92.367	24.835	77snp1indel109holes		5.838	1428	0.22	819	1694	putative arylsulfatase [AslA (VF0238)] [Escherichia coli O18:K1:H7 str. RS218]	MG-00063-0	Escherichia coli	Escherichia coli O18:K1:H7 str. RS218]
Conventional	119	VFDB_setA_nt_clustered	VFG002417(gb|NP_286006)	VFG002417(gb|NP_286006)	99.735	41.678	23snp2holes	edge0.0	3.05	756	0.176	2034	2435	E. coli common pilus chaperone EcpE [ECP (VF0404)] [Escherichia coli O157:H7 str. EDL933]	MG-00063-0	Escherichia coli	Escherichia coli O157:H7 str. EDL933]
Conventional	119	VFDB_setA_nt_clustered	VFG000872(gb|NP_757240)	VFG000872(gb|NP_757240)	99.665	42.574	5snp2holes	edge0.0	0.84	597	0.125	2402	420	Type 1 fimbriae Regulatory protein fimE [Type 1 fimbriae (VF0221)] [Escherichia coli CFT073]	MG-00063-0	Escherichia coli	Escherichia coli CFT073]
Conventional	119	VFDB_setA_nt_clustered	VFG000871(gb|NP_757239)	VFG000871(gb|NP_757239)	100	47.351	14snp		2.322	603	0.139	2387	1619	Type 1 fimbriae Regulatory protein fimB [Type 1 fimbriae (VF0221)] [Escherichia coli CFT073]	MG-00063-0	Escherichia coli	Escherichia coli CFT073]
Conventional	119	VFDB_setA_nt_clustered	VFG000879(gb|NP_757248)	VFG000879(gb|NP_757248)	99.89	41.541	24snp1indel		2.632	912	0.167	1691	1744	FimH protein precursor [Type 1 fimbriae (VF0221)] [Escherichia coli CFT073]	MG-00063-0	Escherichia coli	Escherichia coli CFT073]
Conventional	119	VFDB_setA_nt_clustered	VFG002054(gb|YP_404607)	VFG002054(gb|YP_404607)	93.456	43.915	21snp64holes		2.298	978	0.133	1564	3021	general secretion pathway protein K [T2SS (VF0333)] [Shigella dysenteriae Sd197]	MG-00063-0	Shigella dysenteriae	Shigella dysenteriae Sd197]
Conventional	119	VFDB_setA_nt_clustered	VFG034772(gb|NP_290644)	VFG034772(gb|NP_290644)	100	74.41	58snp		2.652	2187	0.125	361	480	Type III secretion system effector EspL4 [LEE encoded T3SS (SS020)] [Escherichia coli O157:H7 str. EDL933]	MG-00063-0	Escherichia coli	Escherichia coli O157:H7 str. EDL933]
Conventional	119	VFDB_setA_nt_clustered	VFG034831(gb|NP_288396)	VFG034831(gb|NP_288396)	95.088	33.396	65snp56holes		5.996	1140	0.125	1234	868	Type III secretion system effector espR4 [LEE encoded T3SS (SS020)] [Escherichia coli O157:H7 str. EDL933]	MG-00063-0	Escherichia coli	Escherichia coli O157:H7 str. EDL933]
Conventional	119	VFDB_setA_nt_clustered	VFG002056(gb|YP_404609)	VFG002056(gb|YP_404609)	100	38.684	7snp		1.655	423	0.158	2814	2771	general secretion pathway protein M [T2SS (VF0333)] [Shigella dysenteriae Sd197]	MG-00063-0	Shigella dysenteriae	Shigella dysenteriae Sd197]
Conventional	119	VFDB_setA_nt_clustered	VFG000933(gb|NP_752613)	VFG000933(gb|NP_752613)	100	51.064	16snp		1.865	858	0.154	1798	1713	isochorismatase [Enterobactin (VF0228)] [Escherichia coli CFT073]	MG-00063-0	Escherichia coli	Escherichia coli CFT073]
Conventional	119	VFDB_setA_nt_clustered	VFG002048(gb|YP_404601)	VFG002048(gb|YP_404601)	100	48.508	52snp		3.481	1494	0.133	756	1492	general secretion pathway protein E [T2SS (VF0333)] [Shigella dysenteriae Sd197]	MG-00063-0	Shigella dysenteriae	Shigella dysenteriae Sd197]
Conventional	119	VFDB_setA_nt_clustered	VFG000932(gb|NP_752612)	VFG000932(gb|NP_752612)	98.883	40.647	68snp18holes		4.269	1611	0.167	674	2283	2,3-dihydroxybenzoate-AMP ligase component of enterobactin synthase multienzyme complex [Enterobactin (VF0228)] [Escherichia coli CFT073]	MG-00063-0	Escherichia coli	Escherichia coli CFT073]
Conventional	119	VFDB_setA_nt_clustered	VFG002414(gb|NP_286010)	VFG002414(gb|NP_286010)	100	60.234	6snp		1.02	588	0.101	2423	526	E. coli common pilus structural subunit EcpA [ECP (VF0404)] [Escherichia coli O157:H7 str. EDL933]	MG-00063-0	Escherichia coli	Escherichia coli O157:H7 str. EDL933]
Conventional	119	VFDB_setA_nt_clustered	VFG002055(gb|YP_404608)	VFG002055(gb|YP_404608)	100	60.546	25snp		2.904	861	0.135	1795	1761	general secretion pathway protein L [T2SS (VF0333)] [Shigella dysenteriae Sd197]	MG-00063-0	Shigella dysenteriae	Shigella dysenteriae Sd197]
Conventional	119	VFDB_setA_nt_clustered	VFG044159(gb|NP_752602)	VFG044159(gb|NP_752602)	100	38.058	40snp		3.325	1203	0.214	1135	1069	enterobactin/ferric enterobactin esterase [enterobactin (IA019)] [Escherichia coli CFT073]	MG-00063-0	Escherichia coli	Escherichia coli CFT073]
Conventional	119	VFDB_setA_nt_clustered	VFG000876(gb|NP_757244)	VFG000876(gb|NP_757244)	100	53.822	41snp		1.555	2637	0.238	226	697	Outer membrane usher protein fimD precursor [Type 1 fimbriae (VF0221)] [Escherichia coli CFT073]	MG-00063-0	Escherichia coli	Escherichia coli CFT073]
Conventional	119	VFDB_setA_nt_clustered	VFG034754(gb|NP_288154)	VFG034754(gb|NP_288154)	100	60.798	45snp1indel		2.37	1899	0.15	485	1580	Type III secretion system effector espL1 [LEE encoded T3SS (SS020)] [Escherichia coli O157:H7 str. EDL933]	MG-00063-0	Escherichia coli	Escherichia coli O157:H7 str. EDL933]
Conventional	119	VFDB_setA_nt_clustered	VFG000929(gb|NP_752599)	VFG000929(gb|NP_752599)	95.979	105.964	38snp31holes		5.135	771	0.5	1991	2582	phosphopantetheinyl transferase component of enterobactin synthase multienzyme complex [Enterobactin (VF0228)] [Escherichia coli CFT073]	MG-00063-0	Escherichia coli	Escherichia coli CFT073]
Conventional	119	VFDB_setA_nt_clustered	VFG002050(gb|YP_404603)	VFG002050(gb|YP_404603)	100	22.6	23snp		5.044	456	0.222	2726	744	general secretion pathway protein G [T2SS (VF0333)] [Shigella dysenteriae Sd197]	MG-00063-0	Shigella dysenteriae	Shigella dysenteriae Sd197]
Conventional	119	VFDB_setA_nt_clustered	VFG034873(gb|NP_290699)	VFG034873(gb|NP_290699)	100	83.257	44snp		3.403	1293	0.096	1004	1096	Type III secretion system effector EspX5 [LEE encoded T3SS (SS020)] [Escherichia coli O157:H7 str. EDL933]	MG-00063-0	Escherichia coli	Escherichia coli O157:H7 str. EDL933]
Conventional	119	VFDB_setA_nt_clustered	VFG000924(gb|NP_752610)	VFG000924(gb|NP_752610)	100	54.335	24snp		2.508	957	0.103	1601	584	ferrienterobactin ABC transporter periplasmic binding protein [Enterobactin (VF0228)] [Escherichia coli CFT073]	MG-00063-0	Escherichia coli	Escherichia coli CFT073]
Conventional	119	VFDB_setA_nt_clustered	VFG002413(gb|NP_286011)	VFG002413(gb|NP_286011)	100	53.552	20snp		3.384	591	0.103	2411	1230	regulator protein EcpR [ECP (VF0404)] [Escherichia coli O157:H7 str. EDL933]	MG-00063-0	Escherichia coli	Escherichia coli O157:H7 str. EDL933]
Conventional	119	VFDB_setA_nt_clustered	VFG002416(gb|NP_286007)	VFG002416(gb|NP_286007)	100	57.217	15snp		0.912	1644	0.233	650	2755	polymerized tip adhesin of ECP fibers [ECP (VF0404)] [Escherichia coli O157:H7 str. EDL933]	MG-00063-0	Escherichia coli	Escherichia coli O157:H7 str. EDL933]
Conventional	119	VFDB_setA_nt_clustered	VFG034866(gb|NP_290672)	VFG034866(gb|NP_290672)	96.901	56.057	92snp3indel46holes		5.993	1581	0.5	688	210	Type III secretion system effector EspX4 [LEE encoded T3SS (SS020)] [Escherichia coli O157:H7 str. EDL933]	MG-00063-0	Escherichia coli	Escherichia coli O157:H7 str. EDL933]
Conventional	119	VFDB_setA_nt_clustered	VFG000926(gb|NP_752608)	VFG000926(gb|NP_752608)	100	43.698	40snp		3.933	1017	0.167	1475	1780	ferrienterobactin ABC transporter permease [Enterobactin (VF0228)] [Escherichia coli CFT073]	MG-00063-0	Escherichia coli	Escherichia coli CFT073]
Conventional	119	VFDB_setA_nt_clustered	VFG000874(gb|NP_757242)	VFG000874(gb|NP_757242)	100	46.534	7snp		1.296	540	0.146	2517	549	Fimbrin-like protein fimI precursor [Type 1 fimbriae (VF0221)] [Escherichia coli CFT073]	MG-00063-0	Escherichia coli	Escherichia coli CFT073]
Conventional	119	VFDB_setA_nt_clustered	VFG002412(gb|NP_286009)	VFG002412(gb|NP_286009)	100	59.481	13snp		1.943	669	0.155	2253	3037	E. coli common pilus chaperone EcpB [ECP (VF0404)] [Escherichia coli O157:H7 str. EDL933]	MG-00063-0	Escherichia coli	Escherichia coli O157:H7 str. EDL933]
Conventional	119	VFDB_setA_nt_clustered	VFG000875(gb|NP_757243)	VFG000875(gb|NP_757243)	100	59.004	10snp		1.377	726	0.133	2106	2171	Chaperone protein fimC precursor [Type 1 fimbriae (VF0221)] [Escherichia coli CFT073]	MG-00063-0	Escherichia coli	Escherichia coli CFT073]
Conventional	119	VFDB_setA_nt_clustered	VFG002047(gb|YP_404600)	VFG002047(gb|YP_404600)	100	52.659	38snp		2.07	1836	0.381	517	1099	general secretion pathway protein D [T2SS (VF0333)] [Shigella dysenteriae Sd197]	MG-00063-0	Shigella dysenteriae	Shigella dysenteriae Sd197]
Conventional	119	VFDB_setA_nt_clustered	VFG000931(gb|NP_752611)	VFG000931(gb|NP_752611)	100	49.657	25snp		2.104	1188	0.18	1164	3168	isochorismate synthase 1 [Enterobactin (VF0228)] [Escherichia coli CFT073]	MG-00063-0	Escherichia coli	Escherichia coli CFT073]
Conventional	119	VFDB_setA_nt_clustered	VFG000928(gb|NP_752607)	VFG000928(gb|NP_752607)	97.482	34.18	47snp25holes		4.855	993	0.273	1532	1257	iron-enterobactin ABC transporter permease [Enterobactin (VF0228)] [Escherichia coli CFT073]	MG-00063-0	Escherichia coli	Escherichia coli CFT073]
Conventional	119	VFDB_setA_nt_clustered	VFG002049(gb|YP_404602)	VFG002049(gb|YP_404602)	100	33.861	45snp	edge2.0	3.75	1200	0.129	1144	414	general secretion pathway protein F [T2SS (VF0333)] [Shigella dysenteriae Sd197]	MG-00063-0	Shigella dysenteriae	Shigella dysenteriae Sd197]
Conventional	119	VFDB_setA_nt_clustered	VFG000878(gb|NP_757247)	VFG000878(gb|NP_757247)	100	43.103	10snp		1.984	504	0.203	2610	1671	FimG protein precursor [Type 1 fimbriae (VF0221)] [Escherichia coli CFT073]	MG-00063-0	Escherichia coli	Escherichia coli CFT073]
Conventional	119	VFDB_setA_nt_clustered	VFG000923(gb|NP_752600)	VFG000923(gb|NP_752600)	98.215	46.724	60snp1indel39holes		2.725	2241	0.217	334	2569	ferrienterobactin outer membrane transporter [Enterobactin (VF0228)] [Escherichia coli CFT073]	MG-00063-0	Escherichia coli	Escherichia coli CFT073]
Conventional	119	VFDB_setA_nt_clustered	VFG002053(gb|YP_404606)	VFG002053(gb|YP_404606)	100	51.562	19snp		3.333	570	0.111	2453	320	general secretion pathway protein J [T2SS (VF0333)] [Shigella dysenteriae Sd197]	MG-00063-0	Shigella dysenteriae	Shigella dysenteriae Sd197]
Conventional	119	VFDB_setA_nt_clustered	VFG000925(gb|NP_752606)	VFG000925(gb|NP_752606)	100	49.283	23snp		2.819	816	0.146	1876	1866	ferrienterobactin ABC transporter ATPase [Enterobactin (VF0228)] [Escherichia coli CFT073]	MG-00063-0	Escherichia coli	Escherichia coli CFT073]
Conventional	119	VFDB_setA_nt_clustered	VFG000930(gb|NP_752604)	VFG000930(gb|NP_752604)	98.66	47.741	159snp52holes	edge0.0	4.151	3882	0.156	89	2673	enterobactin synthase multienzyme complex component, ATP-dependent [Enterobactin (VF0228)] [Escherichia coli CFT073]	MG-00063-0	Escherichia coli	Escherichia coli CFT073]
Conventional	119	VFDB_setA_nt_clustered	VFG045349(gb|YP_002390132)	VFG045349(gb|YP_002390132)	91.014	34.686	163snp2indel380holes	edge0.0	4.211	4251	0.25	66	1282	adhesin FdeC [FdeC (VF0506)] [Escherichia coli O45:K1:H7 str. S88]	MG-00063-0	Escherichia coli	Escherichia coli O45:K1:H7 str. S88]
Conventional	119	VFDB_setA_nt_clustered	VFG002194(gb|NP_815519)	VFG002194(gb|NP_815519)	33.88	1.992	5snp484holes	edge0.0	2.016	732	0.5	2092	1179	response regulator [Fsr (VF0360)] [Enterococcus faecalis V583]	MG-00063-0	Enterococcus faecalis	Enterococcus faecalis V583]
Conventional	119	VFDB_setA_nt_clustered	VFG002415(gb|NP_286008)	VFG002415(gb|NP_286008)	100	55.261	33snp		1.306	2526	0.25	254	507	E. coli common pilus usher EcpC [ECP (VF0404)] [Escherichia coli O157:H7 str. EDL933]	MG-00063-0	Escherichia coli	Escherichia coli O157:H7 str. EDL933]
Conventional	119	VFDB_setA_nt_clustered	VFG048419(gb|YP_002918379.1)	VFG048419(gb|YP_002918379.1)	35.798	5.304	31snp547holes	edge0.0	10.164	852	0.333	1814	566	2,3-dihydro-2,3-dihydroxybenzoate synthetase, isochroismatase [Ent (VF0562)] [Klebsiella pneumoniae subsp. pneumoniae NTUH-K2044]	MG-00063-0	Klebsiella pneumoniae	Klebsiella pneumoniae subsp. pneumoniae NTUH-K2044]
Conventional	119	VFDB_setA_nt_clustered	VFG002051(gb|YP_404604)	VFG002051(gb|YP_404604)	100	39.402	24snp		4.52	531	0.167	2541	1603	general secretion pathway protein H [T2SS (VF0333)] [Shigella dysenteriae Sd197]	MG-00063-0	Shigella dysenteriae	Shigella dysenteriae Sd197]
Conventional	119	VFDB_setA_nt_clustered	VFG048830(gb|YP_002920353.1)	VFG048830(gb|YP_002920353.1)	34.542	4.466	38snp921holes	edge0.0	7.819	1407	0.5	851	1692	6-phosphogluconate dehydrogenase [Capsule (VF0560)] [Klebsiella pneumoniae subsp. pneumoniae NTUH-K2044]	MG-00063-0	Klebsiella pneumoniae	Klebsiella pneumoniae subsp. pneumoniae NTUH-K2044]
Conventional	119	VFDB_setA_nt_clustered	VFG044165(gb|NP_752609)	VFG044165(gb|NP_752609)	97.282	36.164	47snp34holes		3.862	1251	0.333	1056	1732	enterobactin exporter, iron-regulated [enterobactin (IA019)] [Escherichia coli CFT073]	MG-00063-0	Escherichia coli	Escherichia coli CFT073]
Conventional	119	VFDB_setA_nt_clustered	VFG002046(gb|YP_404599)	VFG002046(gb|YP_404599)	98.436	37.01	34snp13holes		4.156	831	0.4	1850	1417	general secretion pathway protein C [T2SS (VF0333)] [Shigella dysenteriae Sd197]	MG-00063-0	Shigella dysenteriae	Shigella dysenteriae Sd197]
Conventional	119	VFDB_setA_nt_clustered	VFG000877(gb|NP_757245)	VFG000877(gb|NP_757245)	100	41.946	13snp		2.434	534	0.15	2528	1191	FimF protein precursor [Type 1 fimbriae (VF0221)] [Escherichia coli CFT073]	MG-00063-0	Escherichia coli	Escherichia coli CFT073]
Conventional	119	VFDB_setA_nt_clustered	VFG000873(gb|NP_757241)	VFG000873(gb|NP_757241)	66.667	10.259	24snp2indel201holes		5.926	606	0.167	2381	1613	Type-1 fimbrial protein, A chain precursor [Type 1 fimbriae (VF0221)] [Escherichia coli CFT073]	MG-00063-0	Escherichia coli	Escherichia coli CFT073]
Conventional	119	VFDB_setA_nt_clustered	VFG001444(gb|AAG10151)	VFG001444(gb|AAG10151)	92.367	24.835	77snp1indel109holes		5.838	1428	0.22	819	1694	putative arylsulfatase [AslA (VF0238)] [Escherichia coli O18:K1:H7 str. RS218]	MG-00063-0	Escherichia coli	Escherichia coli O18:K1:H7 str. RS218]
Conventional	119	VFDB_setA_nt_clustered	VFG002417(gb|NP_286006)	VFG002417(gb|NP_286006)	99.735	41.678	23snp2holes	edge0.0	3.05	756	0.176	2034	2435	E. coli common pilus chaperone EcpE [ECP (VF0404)] [Escherichia coli O157:H7 str. EDL933]	MG-00063-0	Escherichia coli	Escherichia coli O157:H7 str. EDL933]
Conventional	119	VFDB_setA_nt_clustered	VFG000872(gb|NP_757240)	VFG000872(gb|NP_757240)	99.665	42.574	5snp2holes	edge0.0	0.84	597	0.125	2402	420	Type 1 fimbriae Regulatory protein fimE [Type 1 fimbriae (VF0221)] [Escherichia coli CFT073]	MG-00063-0	Escherichia coli	Escherichia coli CFT073]
Conventional	119	VFDB_setA_nt_clustered	VFG000871(gb|NP_757239)	VFG000871(gb|NP_757239)	100	47.351	14snp		2.322	603	0.139	2387	1619	Type 1 fimbriae Regulatory protein fimB [Type 1 fimbriae (VF0221)] [Escherichia coli CFT073]	MG-00063-0	Escherichia coli	Escherichia coli CFT073]
Conventional	119	VFDB_setA_nt_clustered	VFG002052(gb|YP_404605)	VFG002052(gb|YP_404605)	100	21.397	18snp		4.839	372	0.143	2920	3104	general secretion pathway protein I [T2SS (VF0333)] [Shigella dysenteriae Sd197]	MG-00063-0	Shigella dysenteriae	Shigella dysenteriae Sd197]
Conventional	119	VFDB_setA_nt_clustered	VFG002054(gb|YP_404607)	VFG002054(gb|YP_404607)	93.456	43.915	21snp64holes		2.298	978	0.133	1564	3021	general secretion pathway protein K [T2SS (VF0333)] [Shigella dysenteriae Sd197]	MG-00063-0	Shigella dysenteriae	Shigella dysenteriae Sd197]
Conventional	119	VFDB_setA_nt_clustered	VFG002165(gb|NP_815739)	VFG002165(gb|NP_815739)	32.362	0.997	6snp627holes	edge0.0	2	927	0	1657	2690	endocarditis specific antigen [EfaA (VF0354)] [Enterococcus faecalis V583]	MG-00063-0	Enterococcus faecalis	Enterococcus faecalis V583]
Conventional	119	VFDB_setA_nt_clustered	VFG034772(gb|NP_290644)	VFG034772(gb|NP_290644)	100	74.41	58snp		2.652	2187	0.125	361	480	Type III secretion system effector EspL4 [LEE encoded T3SS (SS020)] [Escherichia coli O157:H7 str. EDL933]	MG-00063-0	Escherichia coli	Escherichia coli O157:H7 str. EDL933]
Conventional	119	VFDB_setA_nt_clustered	VFG034831(gb|NP_288396)	VFG034831(gb|NP_288396)	95.088	33.396	65snp56holes		5.996	1140	0.125	1234	868	Type III secretion system effector espR4 [LEE encoded T3SS (SS020)] [Escherichia coli O157:H7 str. EDL933]	MG-00063-0	Escherichia coli	Escherichia coli O157:H7 str. EDL933]
Conventional	119	VFDB_setA_nt_clustered	VFG002056(gb|YP_404609)	VFG002056(gb|YP_404609)	100	38.684	7snp		1.655	423	0.158	2814	2771	general secretion pathway protein M [T2SS (VF0333)] [Shigella dysenteriae Sd197]	MG-00063-0	Shigella dysenteriae	Shigella dysenteriae Sd197]
Conventional	119	VFDB_setA_nt_clustered	VFG043519(gb|ZP_00604835)	VFG043519(gb|ZP_00604835)	58.649	3.862	23snp5indel818holes	edge0.0	1.974	1983	0.5	449	2524	collagen adhesin protein Scm [Scm (VF0418)] [Enterococcus faecium DO]	MG-00063-0	Enterococcus faecium	Enterococcus faecium DO]
Conventional	119	VFDB_setA_nt_clustered	VFG000933(gb|NP_752613)	VFG000933(gb|NP_752613)	100	51.064	16snp		1.865	858	0.154	1798	1713	isochorismatase [Enterobactin (VF0228)] [Escherichia coli CFT073]	MG-00063-0	Escherichia coli	Escherichia coli CFT073]
Conventional	119	VFDB_setA_nt_clustered	VFG002048(gb|YP_404601)	VFG002048(gb|YP_404601)	100	48.508	52snp		3.481	1494	0.133	756	1492	general secretion pathway protein E [T2SS (VF0333)] [Shigella dysenteriae Sd197]	MG-00063-0	Shigella dysenteriae	Shigella dysenteriae Sd197]
Conventional	119	VFDB_setA_nt_clustered	VFG000932(gb|NP_752612)	VFG000932(gb|NP_752612)	98.883	40.647	68snp18holes		4.269	1611	0.167	674	2283	2,3-dihydroxybenzoate-AMP ligase component of enterobactin synthase multienzyme complex [Enterobactin (VF0228)] [Escherichia coli CFT073]	MG-00063-0	Escherichia coli	Escherichia coli CFT073]
Conventional	119	VFDB_setA_nt_clustered	VFG000879(gb|NP_757248)	VFG000879(gb|NP_757248)	99.89	41.541	24snp1indel		2.632	912	0.167	1691	1744	FimH protein precursor [Type 1 fimbriae (VF0221)] [Escherichia coli CFT073]	MG-00063-0	Escherichia coli	Escherichia coli CFT073]
Conventional	119	VFDB_setA_nt_clustered	VFG002055(gb|YP_404608)	VFG002055(gb|YP_404608)	100	60.546	25snp		2.904	861	0.135	1795	1761	general secretion pathway protein L [T2SS (VF0333)] [Shigella dysenteriae Sd197]	MG-00063-0	Shigella dysenteriae	Shigella dysenteriae Sd197]
Conventional	119	VFDB_setA_nt_clustered	VFG044159(gb|NP_752602)	VFG044159(gb|NP_752602)	100	38.058	40snp		3.325	1203	0.214	1135	1069	enterobactin/ferric enterobactin esterase [enterobactin (IA019)] [Escherichia coli CFT073]	MG-00063-0	Escherichia coli	Escherichia coli CFT073]
Conventional	119	VFDB_setA_nt_clustered	VFG000876(gb|NP_757244)	VFG000876(gb|NP_757244)	100	53.822	41snp		1.555	2637	0.238	226	697	Outer membrane usher protein fimD precursor [Type 1 fimbriae (VF0221)] [Escherichia coli CFT073]	MG-00063-0	Escherichia coli	Escherichia coli CFT073]
Conventional	119	VFDB_setA_nt_clustered	VFG034754(gb|NP_288154)	VFG034754(gb|NP_288154)	100	60.798	45snp1indel		2.37	1899	0.15	485	1580	Type III secretion system effector espL1 [LEE encoded T3SS (SS020)] [Escherichia coli O157:H7 str. EDL933]	MG-00063-0	Escherichia coli	Escherichia coli O157:H7 str. EDL933]
Conventional	119	VFDB_setA_nt_clustered	VFG001443(gb|AAF37887)	VFG001443(gb|AAF37887)	100	39.939	21snp		2.017	1041	0.158	1424	2923	outer membrane protein A [OmpA (VF0236)] [Escherichia coli O18:K1:H7 str. RS218]	MG-00063-0	Escherichia coli	Escherichia coli O18:K1:H7 str. RS218]
Conventional	119	VFDB_setA_nt_clustered	VFG000929(gb|NP_752599)	VFG000929(gb|NP_752599)	95.979	105.964	38snp31holes		5.135	771	0.5	1991	2582	phosphopantetheinyl transferase component of enterobactin synthase multienzyme complex [Enterobactin (VF0228)] [Escherichia coli CFT073]	MG-00063-0	Escherichia coli	Escherichia coli CFT073]
Conventional	119	VFDB_setA_nt_clustered	VFG034815(gb|NP_287686)	VFG034815(gb|NP_287686)	76.27	43.253	50snp2indel297holes	edge0.0	5.192	1260	0.095	1042	1997	Type III secretion system effector espR1 [LEE encoded T3SS (SS020)] [Escherichia coli O157:H7 str. EDL933]	MG-00063-0	Escherichia coli	Escherichia coli O157:H7 str. EDL933]
Conventional	119	VFDB_setA_nt_clustered	VFG002050(gb|YP_404603)	VFG002050(gb|YP_404603)	100	22.6	23snp		5.044	456	0.222	2726	744	general secretion pathway protein G [T2SS (VF0333)] [Shigella dysenteriae Sd197]	MG-00063-0	Shigella dysenteriae	Shigella dysenteriae Sd197]
Conventional	119	VFDB_setA_nt_clustered	VFG034873(gb|NP_290699)	VFG034873(gb|NP_290699)	100	83.257	44snp		3.403	1293	0.096	1004	1096	Type III secretion system effector EspX5 [LEE encoded T3SS (SS020)] [Escherichia coli O157:H7 str. EDL933]	MG-00063-0	Escherichia coli	Escherichia coli O157:H7 str. EDL933]
Conventional	119	VFDB_setA_nt_clustered	VFG049018(gb|YP_002920501.1)	VFG049018(gb|YP_002920501.1)	40.707	5.782	26snp386holes	edge0.0	9.811	651	0.5	2283	1830	transcriptional regulator RcsB [RcsAB (VF0571)] [Klebsiella pneumoniae subsp. pneumoniae NTUH-K2044]	MG-00063-0	Klebsiella pneumoniae	Klebsiella pneumoniae subsp. pneumoniae NTUH-K2044]
Conventional	119	VFDB_setA_nt_clustered	VFG000924(gb|NP_752610)	VFG000924(gb|NP_752610)	100	54.335	24snp		2.508	957	0.103	1601	584	ferrienterobactin ABC transporter periplasmic binding protein [Enterobactin (VF0228)] [Escherichia coli CFT073]	MG-00063-0	Escherichia coli	Escherichia coli CFT073]
Conventional	119	VFDB_setA_nt_clustered	VFG002413(gb|NP_286011)	VFG002413(gb|NP_286011)	100	53.552	20snp		3.384	591	0.103	2411	1230	regulator protein EcpR [ECP (VF0404)] [Escherichia coli O157:H7 str. EDL933]	MG-00063-0	Escherichia coli	Escherichia coli O157:H7 str. EDL933]
Conventional	119	VFDB_setA_nt_clustered	VFG002416(gb|NP_286007)	VFG002416(gb|NP_286007)	100	57.217	15snp		0.912	1644	0.233	650	2755	polymerized tip adhesin of ECP fibers [ECP (VF0404)] [Escherichia coli O157:H7 str. EDL933]	MG-00063-0	Escherichia coli	Escherichia coli O157:H7 str. EDL933]
Conventional	119	VFDB_setA_nt_clustered	VFG034866(gb|NP_290672)	VFG034866(gb|NP_290672)	96.901	56.057	92snp3indel46holes		5.993	1581	0.5	688	210	Type III secretion system effector EspX4 [LEE encoded T3SS (SS020)] [Escherichia coli O157:H7 str. EDL933]	MG-00063-0	Escherichia coli	Escherichia coli O157:H7 str. EDL933]
Conventional	119	VFDB_setA_nt_clustered	VFG000926(gb|NP_752608)	VFG000926(gb|NP_752608)	100	43.698	40snp		3.933	1017	0.167	1475	1780	ferrienterobactin ABC transporter permease [Enterobactin (VF0228)] [Escherichia coli CFT073]	MG-00063-0	Escherichia coli	Escherichia coli CFT073]
Conventional	119	VFDB_setA_nt_clustered	VFG043518(gb|AAN12397)	VFG043518(gb|AAN12397)	54.34	1.79	2snp989holes	edge0.0	0.17	2166	0.5	371	255	collagen adhesin precursor Acm [Acm (VF0419)] [Enterococcus faecium str. TX2555]	MG-00063-0	Enterococcus faecium	Enterococcus faecium str. TX2555]
Conventional	119	VFDB_setA_nt_clustered	VFG002414(gb|NP_286010)	VFG002414(gb|NP_286010)	100	60.234	6snp		1.02	588	0.101	2423	526	E. coli common pilus structural subunit EcpA [ECP (VF0404)] [Escherichia coli O157:H7 str. EDL933]	MG-00063-0	Escherichia coli	Escherichia coli O157:H7 str. EDL933]
Conventional	119	VFDB_setA_nt_clustered	VFG000874(gb|NP_757242)	VFG000874(gb|NP_757242)	100	46.534	7snp		1.296	540	0.146	2517	549	Fimbrin-like protein fimI precursor [Type 1 fimbriae (VF0221)] [Escherichia coli CFT073]	MG-00063-0	Escherichia coli	Escherichia coli CFT073]
Conventional	119	VFDB_setA_nt_clustered	VFG002412(gb|NP_286009)	VFG002412(gb|NP_286009)	100	59.481	13snp		1.943	669	0.155	2253	3037	E. coli common pilus chaperone EcpB [ECP (VF0404)] [Escherichia coli O157:H7 str. EDL933]	MG-00063-0	Escherichia coli	Escherichia coli O157:H7 str. EDL933]
Conventional	119	VFDB_setA_nt_clustered	VFG000875(gb|NP_757243)	VFG000875(gb|NP_757243)	100	59.004	10snp		1.377	726	0.133	2106	2171	Chaperone protein fimC precursor [Type 1 fimbriae (VF0221)] [Escherichia coli CFT073]	MG-00063-0	Escherichia coli	Escherichia coli CFT073]
Conventional	119	VFDB_setA_nt_clustered	VFG002047(gb|YP_404600)	VFG002047(gb|YP_404600)	100	52.659	38snp		2.07	1836	0.381	517	1099	general secretion pathway protein D [T2SS (VF0333)] [Shigella dysenteriae Sd197]	MG-00063-0	Shigella dysenteriae	Shigella dysenteriae Sd197]
Depletion	119	VFDB_setA_nt_clustered	VFG000932(gb|NP_752612)	VFG000932(gb|NP_752612)	96.896	34.537	63snp1indel49holes		4.033	1611	0.227	674	2283	2,3-dihydroxybenzoate-AMP ligase component of enterobactin synthase multienzyme complex [Enterobactin (VF0228)] [Escherichia coli CFT073]	MG-00062-0	Escherichia coli	Escherichia coli CFT073]
Depletion	119	VFDB_setA_nt_clustered	VFG000932(gb|NP_752612)	VFG000932(gb|NP_752612)	96.896	34.537	63snp1indel49holes		4.033	1611	0.227	674	2283	2,3-dihydroxybenzoate-AMP ligase component of enterobactin synthase multienzyme complex [Enterobactin (VF0228)] [Escherichia coli CFT073]	MG-00062-0	Escherichia coli	Escherichia coli CFT073]
Depletion	119	VFDB_setA_nt_clustered	VFG045349(gb|YP_002390132)	VFG045349(gb|YP_002390132)	89.626	27.665	157snp1indel440holes	edge0.0	4.12	4251	0.333	66	1282	adhesin FdeC [FdeC (VF0506)] [Escherichia coli O45:K1:H7 str. S88]	MG-00062-0	Escherichia coli	Escherichia coli O45:K1:H7 str. S88]
Depletion	119	VFDB_setA_nt_clustered	VFG000875(gb|NP_757243)	VFG000875(gb|NP_757243)	100	32.684	10snp		1.377	726	0.235	2106	2171	Chaperone protein fimC precursor [Type 1 fimbriae (VF0221)] [Escherichia coli CFT073]	MG-00062-0	Escherichia coli	Escherichia coli CFT073]
Depletion	119	VFDB_setA_nt_clustered	VFG000875(gb|NP_757243)	VFG000875(gb|NP_757243)	100	32.684	10snp		1.377	726	0.235	2106	2171	Chaperone protein fimC precursor [Type 1 fimbriae (VF0221)] [Escherichia coli CFT073]	MG-00062-0	Escherichia coli	Escherichia coli CFT073]
Depletion	119	VFDB_setA_nt_clustered	VFG002412(gb|NP_286009)	VFG002412(gb|NP_286009)	100	38.418	13snp		1.943	669	0.158	2253	3037	E. coli common pilus chaperone EcpB [ECP (VF0404)] [Escherichia coli O157:H7 str. EDL933]	MG-00062-0	Escherichia coli	Escherichia coli O157:H7 str. EDL933]
Depletion	119	VFDB_setA_nt_clustered	VFG002412(gb|NP_286009)	VFG002412(gb|NP_286009)	100	38.418	13snp		1.943	669	0.158	2253	3037	E. coli common pilus chaperone EcpB [ECP (VF0404)] [Escherichia coli O157:H7 str. EDL933]	MG-00062-0	Escherichia coli	Escherichia coli O157:H7 str. EDL933]
Depletion	119	VFDB_setA_nt_clustered	VFG002417(gb|NP_286006)	VFG002417(gb|NP_286006)	99.735	39.766	23snp2holes	edge0.0	3.05	756	0.082	2034	2435	E. coli common pilus chaperone EcpE [ECP (VF0404)] [Escherichia coli O157:H7 str. EDL933]	MG-00062-0	Escherichia coli	Escherichia coli O157:H7 str. EDL933]
Depletion	119	VFDB_setA_nt_clustered	VFG002417(gb|NP_286006)	VFG002417(gb|NP_286006)	99.735	39.766	23snp2holes	edge0.0	3.05	756	0.082	2034	2435	E. coli common pilus chaperone EcpE [ECP (VF0404)] [Escherichia coli O157:H7 str. EDL933]	MG-00062-0	Escherichia coli	Escherichia coli O157:H7 str. EDL933]
Depletion	119	VFDB_setA_nt_clustered	VFG002414(gb|NP_286010)	VFG002414(gb|NP_286010)	100	39.703	6snp		1.02	588	0.114	2423	526	E. coli common pilus structural subunit EcpA [ECP (VF0404)] [Escherichia coli O157:H7 str. EDL933]	MG-00062-0	Escherichia coli	Escherichia coli O157:H7 str. EDL933]
Depletion	119	VFDB_setA_nt_clustered	VFG002414(gb|NP_286010)	VFG002414(gb|NP_286010)	100	39.703	6snp		1.02	588	0.114	2423	526	E. coli common pilus structural subunit EcpA [ECP (VF0404)] [Escherichia coli O157:H7 str. EDL933]	MG-00062-0	Escherichia coli	Escherichia coli O157:H7 str. EDL933]
Depletion	119	VFDB_setA_nt_clustered	VFG002415(gb|NP_286008)	VFG002415(gb|NP_286008)	100	48.571	33snp		1.306	2526	0.147	254	507	E. coli common pilus usher EcpC [ECP (VF0404)] [Escherichia coli O157:H7 str. EDL933]	MG-00062-0	Escherichia coli	Escherichia coli O157:H7 str. EDL933]
Depletion	119	VFDB_setA_nt_clustered	VFG002415(gb|NP_286008)	VFG002415(gb|NP_286008)	100	48.571	33snp		1.306	2526	0.147	254	507	E. coli common pilus usher EcpC [ECP (VF0404)] [Escherichia coli O157:H7 str. EDL933]	MG-00062-0	Escherichia coli	Escherichia coli O157:H7 str. EDL933]
Depletion	119	VFDB_setA_nt_clustered	VFG044165(gb|NP_752609)	VFG044165(gb|NP_752609)	97.282	36.613	46snp34holes		3.78	1251	0.167	1056	1732	enterobactin exporter, iron-regulated [enterobactin (IA019)] [Escherichia coli CFT073]	MG-00062-0	Escherichia coli	Escherichia coli CFT073]
Depletion	119	VFDB_setA_nt_clustered	VFG043511(gb|ZP_00602747)	VFG043511(gb|ZP_00602747)	99.897	39.357	12snp1indel		1.231	975	0.483	1568	3191	cell wall anchored protein SgrA [SgrA (VF0540)] [Enterococcus faecium DO]	MG-00062-0	Enterococcus faecium	Enterococcus faecium DO]
Depletion	119	VFDB_setA_nt_clustered	VFG044165(gb|NP_752609)	VFG044165(gb|NP_752609)	97.282	36.613	46snp34holes		3.78	1251	0.167	1056	1732	enterobactin exporter, iron-regulated [enterobactin (IA019)] [Escherichia coli CFT073]	MG-00062-0	Escherichia coli	Escherichia coli CFT073]
Depletion	119	VFDB_setA_nt_clustered	VFG000930(gb|NP_752604)	VFG000930(gb|NP_752604)	98.635	45.002	157snp1indel52holes	edge0.0	4.099	3882	0.2	89	2673	enterobactin synthase multienzyme complex component, ATP-dependent [Enterobactin (VF0228)] [Escherichia coli CFT073]	MG-00062-0	Escherichia coli	Escherichia coli CFT073]
Depletion	119	VFDB_setA_nt_clustered	VFG000930(gb|NP_752604)	VFG000930(gb|NP_752604)	98.635	45.002	157snp1indel52holes	edge0.0	4.099	3882	0.2	89	2673	enterobactin synthase multienzyme complex component, ATP-dependent [Enterobactin (VF0228)] [Escherichia coli CFT073]	MG-00062-0	Escherichia coli	Escherichia coli CFT073]
Depletion	119	VFDB_setA_nt_clustered	VFG044159(gb|NP_752602)	VFG044159(gb|NP_752602)	100	38.982	40snp		3.325	1203	0.167	1135	1069	enterobactin/ferric enterobactin esterase [enterobactin (IA019)] [Escherichia coli CFT073]	MG-00062-0	Escherichia coli	Escherichia coli CFT073]
Depletion	119	VFDB_setA_nt_clustered	VFG044159(gb|NP_752602)	VFG044159(gb|NP_752602)	100	38.982	40snp		3.325	1203	0.167	1135	1069	enterobactin/ferric enterobactin esterase [enterobactin (IA019)] [Escherichia coli CFT073]	MG-00062-0	Escherichia coli	Escherichia coli CFT073]
Depletion	119	VFDB_setA_nt_clustered	VFG000925(gb|NP_752606)	VFG000925(gb|NP_752606)	100	36.526	23snp		2.819	816	0.3	1876	1866	ferrienterobactin ABC transporter ATPase [Enterobactin (VF0228)] [Escherichia coli CFT073]	MG-00062-0	Escherichia coli	Escherichia coli CFT073]
Depletion	119	VFDB_setA_nt_clustered	VFG000925(gb|NP_752606)	VFG000925(gb|NP_752606)	100	36.526	23snp		2.819	816	0.3	1876	1866	ferrienterobactin ABC transporter ATPase [Enterobactin (VF0228)] [Escherichia coli CFT073]	MG-00062-0	Escherichia coli	Escherichia coli CFT073]
Depletion	119	VFDB_setA_nt_clustered	VFG000924(gb|NP_752610)	VFG000924(gb|NP_752610)	100	45.421	24snp		2.508	957	0.192	1601	584	ferrienterobactin ABC transporter periplasmic binding protein [Enterobactin (VF0228)] [Escherichia coli CFT073]	MG-00062-0	Escherichia coli	Escherichia coli CFT073]
Depletion	119	VFDB_setA_nt_clustered	VFG043519(gb|ZP_00604835)	VFG043519(gb|ZP_00604835)	99.849	108.809	20snp6indel		1.009	1983	0.497	449	2524	collagen adhesin protein Scm [Scm (VF0418)] [Enterococcus faecium DO]	MG-00062-0	Enterococcus faecium	Enterococcus faecium DO]
Depletion	119	VFDB_setA_nt_clustered	VFG000924(gb|NP_752610)	VFG000924(gb|NP_752610)	100	45.421	24snp		2.508	957	0.192	1601	584	ferrienterobactin ABC transporter periplasmic binding protein [Enterobactin (VF0228)] [Escherichia coli CFT073]	MG-00062-0	Escherichia coli	Escherichia coli CFT073]
Depletion	119	VFDB_setA_nt_clustered	VFG000926(gb|NP_752608)	VFG000926(gb|NP_752608)	100	39.008	40snp		3.933	1017	0.167	1475	1780	ferrienterobactin ABC transporter permease [Enterobactin (VF0228)] [Escherichia coli CFT073]	MG-00062-0	Escherichia coli	Escherichia coli CFT073]
Depletion	119	VFDB_setA_nt_clustered	VFG000926(gb|NP_752608)	VFG000926(gb|NP_752608)	100	39.008	40snp		3.933	1017	0.167	1475	1780	ferrienterobactin ABC transporter permease [Enterobactin (VF0228)] [Escherichia coli CFT073]	MG-00062-0	Escherichia coli	Escherichia coli CFT073]
Depletion	119	VFDB_setA_nt_clustered	VFG000923(gb|NP_752600)	VFG000923(gb|NP_752600)	99.643	35.374	69snp8holes		3.09	2241	0.211	334	2569	ferrienterobactin outer membrane transporter [Enterobactin (VF0228)] [Escherichia coli CFT073]	MG-00062-0	Escherichia coli	Escherichia coli CFT073]
Depletion	119	VFDB_setA_nt_clustered	VFG000923(gb|NP_752600)	VFG000923(gb|NP_752600)	99.643	35.374	69snp8holes		3.09	2241	0.211	334	2569	ferrienterobactin outer membrane transporter [Enterobactin (VF0228)] [Escherichia coli CFT073]	MG-00062-0	Escherichia coli	Escherichia coli CFT073]
Depletion	119	VFDB_setA_nt_clustered	VFG000874(gb|NP_757242)	VFG000874(gb|NP_757242)	100	25.776	7snp		1.296	540	0.167	2517	549	Fimbrin-like protein fimI precursor [Type 1 fimbriae (VF0221)] [Escherichia coli CFT073]	MG-00062-0	Escherichia coli	Escherichia coli CFT073]
Depletion	119	VFDB_setA_nt_clustered	VFG000874(gb|NP_757242)	VFG000874(gb|NP_757242)	100	25.776	7snp		1.296	540	0.167	2517	549	Fimbrin-like protein fimI precursor [Type 1 fimbriae (VF0221)] [Escherichia coli CFT073]	MG-00062-0	Escherichia coli	Escherichia coli CFT073]
Depletion	119	VFDB_setA_nt_clustered	VFG000877(gb|NP_757245)	VFG000877(gb|NP_757245)	100	29.822	13snp		2.434	534	0.167	2528	1191	FimF protein precursor [Type 1 fimbriae (VF0221)] [Escherichia coli CFT073]	MG-00062-0	Escherichia coli	Escherichia coli CFT073]
Depletion	119	VFDB_setA_nt_clustered	VFG000877(gb|NP_757245)	VFG000877(gb|NP_757245)	100	29.822	13snp		2.434	534	0.167	2528	1191	FimF protein precursor [Type 1 fimbriae (VF0221)] [Escherichia coli CFT073]	MG-00062-0	Escherichia coli	Escherichia coli CFT073]
Depletion	119	VFDB_setA_nt_clustered	VFG000878(gb|NP_757247)	VFG000878(gb|NP_757247)	100	32.723	10snp		1.984	504	0.138	2610	1671	FimG protein precursor [Type 1 fimbriae (VF0221)] [Escherichia coli CFT073]	MG-00062-0	Escherichia coli	Escherichia coli CFT073]
Depletion	119	VFDB_setA_nt_clustered	VFG000878(gb|NP_757247)	VFG000878(gb|NP_757247)	100	32.723	10snp		1.984	504	0.138	2610	1671	FimG protein precursor [Type 1 fimbriae (VF0221)] [Escherichia coli CFT073]	MG-00062-0	Escherichia coli	Escherichia coli CFT073]
Depletion	119	VFDB_setA_nt_clustered	VFG000879(gb|NP_757248)	VFG000879(gb|NP_757248)	100	26.106	25snp		2.741	912	0.25	1691	1744	FimH protein precursor [Type 1 fimbriae (VF0221)] [Escherichia coli CFT073]	MG-00062-0	Escherichia coli	Escherichia coli CFT073]
Depletion	119	VFDB_setA_nt_clustered	VFG000879(gb|NP_757248)	VFG000879(gb|NP_757248)	100	26.106	25snp		2.741	912	0.25	1691	1744	FimH protein precursor [Type 1 fimbriae (VF0221)] [Escherichia coli CFT073]	MG-00062-0	Escherichia coli	Escherichia coli CFT073]
Depletion	119	VFDB_setA_nt_clustered	VFG002046(gb|YP_404599)	VFG002046(gb|YP_404599)	93.742	27.921	32snp52holes		4.108	831	0.167	1850	1417	general secretion pathway protein C [T2SS (VF0333)] [Shigella dysenteriae Sd197]	MG-00062-0	Shigella dysenteriae	Shigella dysenteriae Sd197]
Depletion	119	VFDB_setA_nt_clustered	VFG002046(gb|YP_404599)	VFG002046(gb|YP_404599)	93.742	27.921	32snp52holes		4.108	831	0.167	1850	1417	general secretion pathway protein C [T2SS (VF0333)] [Shigella dysenteriae Sd197]	MG-00062-0	Shigella dysenteriae	Shigella dysenteriae Sd197]
Depletion	119	VFDB_setA_nt_clustered	VFG002047(gb|YP_404600)	VFG002047(gb|YP_404600)	100	41.447	38snp		2.07	1836	0.25	517	1099	general secretion pathway protein D [T2SS (VF0333)] [Shigella dysenteriae Sd197]	MG-00062-0	Shigella dysenteriae	Shigella dysenteriae Sd197]
Depletion	119	VFDB_setA_nt_clustered	VFG043518(gb|AAN12397)	VFG043518(gb|AAN12397)	100	30.195	1snp		0.046	2166	0.261	371	255	collagen adhesin precursor Acm [Acm (VF0419)] [Enterococcus faecium str. TX2555]	MG-00062-0	Enterococcus faecium	Enterococcus faecium str. TX2555]
Depletion	119	VFDB_setA_nt_clustered	VFG002047(gb|YP_404600)	VFG002047(gb|YP_404600)	100	41.447	38snp		2.07	1836	0.25	517	1099	general secretion pathway protein D [T2SS (VF0333)] [Shigella dysenteriae Sd197]	MG-00062-0	Shigella dysenteriae	Shigella dysenteriae Sd197]
Depletion	119	VFDB_setA_nt_clustered	VFG002048(gb|YP_404601)	VFG002048(gb|YP_404601)	100	41.797	52snp		3.481	1494	0.163	756	1492	general secretion pathway protein E [T2SS (VF0333)] [Shigella dysenteriae Sd197]	MG-00062-0	Shigella dysenteriae	Shigella dysenteriae Sd197]
Depletion	119	VFDB_setA_nt_clustered	VFG002048(gb|YP_404601)	VFG002048(gb|YP_404601)	100	41.797	52snp		3.481	1494	0.163	756	1492	general secretion pathway protein E [T2SS (VF0333)] [Shigella dysenteriae Sd197]	MG-00062-0	Shigella dysenteriae	Shigella dysenteriae Sd197]
Depletion	119	VFDB_setA_nt_clustered	VFG002049(gb|YP_404602)	VFG002049(gb|YP_404602)	100	38.273	45snp		3.75	1200	0.381	1144	414	general secretion pathway protein F [T2SS (VF0333)] [Shigella dysenteriae Sd197]	MG-00062-0	Shigella dysenteriae	Shigella dysenteriae Sd197]
Depletion	119	VFDB_setA_nt_clustered	VFG002049(gb|YP_404602)	VFG002049(gb|YP_404602)	100	38.273	45snp		3.75	1200	0.381	1144	414	general secretion pathway protein F [T2SS (VF0333)] [Shigella dysenteriae Sd197]	MG-00062-0	Shigella dysenteriae	Shigella dysenteriae Sd197]
Depletion	119	VFDB_setA_nt_clustered	VFG002050(gb|YP_404603)	VFG002050(gb|YP_404603)	100	18.525	23snp		5.044	456	0.231	2726	744	general secretion pathway protein G [T2SS (VF0333)] [Shigella dysenteriae Sd197]	MG-00062-0	Shigella dysenteriae	Shigella dysenteriae Sd197]
Depletion	119	VFDB_setA_nt_clustered	VFG002050(gb|YP_404603)	VFG002050(gb|YP_404603)	100	18.525	23snp		5.044	456	0.231	2726	744	general secretion pathway protein G [T2SS (VF0333)] [Shigella dysenteriae Sd197]	MG-00062-0	Shigella dysenteriae	Shigella dysenteriae Sd197]
Depletion	119	VFDB_setA_nt_clustered	VFG002051(gb|YP_404604)	VFG002051(gb|YP_404604)	100	27.188	24snp		4.52	531	0.167	2541	1603	general secretion pathway protein H [T2SS (VF0333)] [Shigella dysenteriae Sd197]	MG-00062-0	Shigella dysenteriae	Shigella dysenteriae Sd197]
Depletion	119	VFDB_setA_nt_clustered	VFG002051(gb|YP_404604)	VFG002051(gb|YP_404604)	100	27.188	24snp		4.52	531	0.167	2541	1603	general secretion pathway protein H [T2SS (VF0333)] [Shigella dysenteriae Sd197]	MG-00062-0	Shigella dysenteriae	Shigella dysenteriae Sd197]
Depletion	119	VFDB_setA_nt_clustered	VFG002052(gb|YP_404605)	VFG002052(gb|YP_404605)	100	30.684	18snp		4.839	372	0.103	2920	3104	general secretion pathway protein I [T2SS (VF0333)] [Shigella dysenteriae Sd197]	MG-00062-0	Shigella dysenteriae	Shigella dysenteriae Sd197]
Depletion	119	VFDB_setA_nt_clustered	VFG002052(gb|YP_404605)	VFG002052(gb|YP_404605)	100	30.684	18snp		4.839	372	0.103	2920	3104	general secretion pathway protein I [T2SS (VF0333)] [Shigella dysenteriae Sd197]	MG-00062-0	Shigella dysenteriae	Shigella dysenteriae Sd197]
Depletion	119	VFDB_setA_nt_clustered	VFG002053(gb|YP_404606)	VFG002053(gb|YP_404606)	100	37.047	19snp		3.333	570	0.172	2453	320	general secretion pathway protein J [T2SS (VF0333)] [Shigella dysenteriae Sd197]	MG-00062-0	Shigella dysenteriae	Shigella dysenteriae Sd197]
Depletion	119	VFDB_setA_nt_clustered	VFG002053(gb|YP_404606)	VFG002053(gb|YP_404606)	100	37.047	19snp		3.333	570	0.172	2453	320	general secretion pathway protein J [T2SS (VF0333)] [Shigella dysenteriae Sd197]	MG-00062-0	Shigella dysenteriae	Shigella dysenteriae Sd197]
Depletion	119	VFDB_setA_nt_clustered	VFG002190(gb|NP_816141)	VFG002190(gb|NP_816141)	57.108	2.48	11snp350holes	edge0.0	2.361	816	0.333	1875	1819	undecaprenyl diphosphate synthase [Capsule (VF0361)] [Enterococcus faecalis V583]	MG-00062-0	Enterococcus faecalis	Enterococcus faecalis V583]
Depletion	119	VFDB_setA_nt_clustered	VFG002054(gb|YP_404607)	VFG002054(gb|YP_404607)	93.763	45.366	22snp61holes		2.399	978	0.156	1564	3021	general secretion pathway protein K [T2SS (VF0333)] [Shigella dysenteriae Sd197]	MG-00062-0	Shigella dysenteriae	Shigella dysenteriae Sd197]
Depletion	119	VFDB_setA_nt_clustered	VFG002194(gb|NP_815519)	VFG002194(gb|NP_815519)	60.792	1.002	15snp287holes	edge0.0	3.371	732	0	2092	1179	response regulator [Fsr (VF0360)] [Enterococcus faecalis V583]	MG-00062-0	Enterococcus faecalis	Enterococcus faecalis V583]
Depletion	119	VFDB_setA_nt_clustered	VFG002197(gb|NP_814691)	VFG002197(gb|NP_814691)	49.357	1.592	19snp512holes	edge0.0	3.808	1011	0.5	1489	1036	sugar-binding transcriptional regulator, LacI family [BopD (VF0362)] [Enterococcus faecalis V583]	MG-00062-0	Enterococcus faecalis	Enterococcus faecalis V583]
Depletion	119	VFDB_setA_nt_clustered	VFG002173(gb|NP_816972)	VFG002173(gb|NP_816972)	36.546	1.259	47snp2469holes	edge0.0	3.305	3891	0.5	86	2678	aggregation substance Asa1 [AS (VF0352)] [Enterococcus faecalis V583]	MG-00062-0	Enterococcus faecalis	Enterococcus faecalis V583]
Depletion	119	VFDB_setA_nt_clustered	VFG002171(gb|NP_813951)	VFG002171(gb|NP_813951)	34.125	1.211	64snp2581holes	edge0.0	4.787	3918	0.5	80	2676	aggregation substance [AS (VF0352)] [Enterococcus faecalis V583]	MG-00062-0	Enterococcus faecalis	Enterococcus faecalis V583]
Depletion	119	VFDB_setA_nt_clustered	VFG002054(gb|YP_404607)	VFG002054(gb|YP_404607)	93.763	45.366	22snp61holes		2.399	978	0.156	1564	3021	general secretion pathway protein K [T2SS (VF0333)] [Shigella dysenteriae Sd197]	MG-00062-0	Shigella dysenteriae	Shigella dysenteriae Sd197]
Depletion	119	VFDB_setA_nt_clustered	VFG002055(gb|YP_404608)	VFG002055(gb|YP_404608)	100	48.465	25snp		2.904	861	0.167	1795	1761	general secretion pathway protein L [T2SS (VF0333)] [Shigella dysenteriae Sd197]	MG-00062-0	Shigella dysenteriae	Shigella dysenteriae Sd197]
Depletion	119	VFDB_setA_nt_clustered	VFG002055(gb|YP_404608)	VFG002055(gb|YP_404608)	100	48.465	25snp		2.904	861	0.167	1795	1761	general secretion pathway protein L [T2SS (VF0333)] [Shigella dysenteriae Sd197]	MG-00062-0	Shigella dysenteriae	Shigella dysenteriae Sd197]
Depletion	119	VFDB_setA_nt_clustered	VFG002056(gb|YP_404609)	VFG002056(gb|YP_404609)	100	25.682	7snp		1.655	423	0.15	2814	2771	general secretion pathway protein M [T2SS (VF0333)] [Shigella dysenteriae Sd197]	MG-00062-0	Shigella dysenteriae	Shigella dysenteriae Sd197]
Depletion	119	VFDB_setA_nt_clustered	VFG002056(gb|YP_404609)	VFG002056(gb|YP_404609)	100	25.682	7snp		1.655	423	0.15	2814	2771	general secretion pathway protein M [T2SS (VF0333)] [Shigella dysenteriae Sd197]	MG-00062-0	Shigella dysenteriae	Shigella dysenteriae Sd197]
Depletion	119	VFDB_setA_nt_clustered	VFG000506(gb|NP_460370)	VFG000506(gb|NP_460370)	37.246	0.996	11snp433holes	edge0.0	4.28	690	0	2207	516	type III secretion system effector SseG [TTSS(SPI-2 encode) (VF0321)] [Salmonella enterica subsp. enterica serovar Typhimurium str. LT2]	MG-00062-0	Salmonella enterica	Salmonella enterica subsp. enterica serovar Typhimurium str. LT2]
Depletion	119	VFDB_setA_nt_clustered	VFG000928(gb|NP_752607)	VFG000928(gb|NP_752607)	93.555	29.76	38snp64holes		4.09	993	0.207	1532	1257	iron-enterobactin ABC transporter permease [Enterobactin (VF0228)] [Escherichia coli CFT073]	MG-00062-0	Escherichia coli	Escherichia coli CFT073]
Depletion	119	VFDB_setA_nt_clustered	VFG000928(gb|NP_752607)	VFG000928(gb|NP_752607)	93.555	29.76	38snp64holes		4.09	993	0.207	1532	1257	iron-enterobactin ABC transporter permease [Enterobactin (VF0228)] [Escherichia coli CFT073]	MG-00062-0	Escherichia coli	Escherichia coli CFT073]
Depletion	119	VFDB_setA_nt_clustered	VFG043509(gb|NP_816151)	VFG043509(gb|NP_816151)	42.635	1.509	27snp2843holes	edge0.0	1.278	4956	0.5	45	3186	Enterococcus faecalis surface protein Fss2, fibrinogen binding protein [Fibrinogen binding protein (AI272)] [Enterococcus faecalis V583]	MG-00062-0	Enterococcus faecalis	Enterococcus faecalis V583]
Depletion	119	VFDB_setA_nt_clustered	VFG043508(gb|NP_813892)	VFG043508(gb|NP_813892)	66.968	1.594	82snp1970holes	edge0.0	2.053	5964	0.5	28	1814	Enterococcus faecalis surface protein Fss1, fibrinogen binding protein [Fibrinogen binding protein (AI271)] [Enterococcus faecalis V583]	MG-00062-0	Enterococcus faecalis	Enterococcus faecalis V583]
Depletion	119	VFDB_setA_nt_clustered	VFG000933(gb|NP_752613)	VFG000933(gb|NP_752613)	100	43.533	16snp		1.865	858	0.167	1798	1713	isochorismatase [Enterobactin (VF0228)] [Escherichia coli CFT073]	MG-00062-0	Escherichia coli	Escherichia coli CFT073]
Depletion	119	VFDB_setA_nt_clustered	VFG043511(gb|ZP_00602747)	VFG043511(gb|ZP_00602747)	99.897	39.357	12snp1indel		1.231	975	0.483	1568	3191	cell wall anchored protein SgrA [SgrA (VF0540)] [Enterococcus faecium DO]	MG-00062-0	Enterococcus faecium	Enterococcus faecium DO]
Depletion	119	VFDB_setA_nt_clustered	VFG000933(gb|NP_752613)	VFG000933(gb|NP_752613)	100	43.533	16snp		1.865	858	0.167	1798	1713	isochorismatase [Enterobactin (VF0228)] [Escherichia coli CFT073]	MG-00062-0	Escherichia coli	Escherichia coli CFT073]
Depletion	119	VFDB_setA_nt_clustered	VFG000931(gb|NP_752611)	VFG000931(gb|NP_752611)	100	43.112	25snp		2.104	1188	0.156	1164	3168	isochorismate synthase 1 [Enterobactin (VF0228)] [Escherichia coli CFT073]	MG-00062-0	Escherichia coli	Escherichia coli CFT073]
Depletion	119	VFDB_setA_nt_clustered	VFG014668(gb|NP_252042)	VFG014668(gb|NP_252042)	64.119	0.997	3snp169holes	edge0.0	0.993	471	0	2688	105	flagella synthesis protein FlgN [Deoxyhexose linking sugar, 209 Da capping structure (AI138)] [Pseudomonas aeruginosa PAO1]	MG-00062-0	Pseudomonas aeruginosa	Pseudomonas aeruginosa PAO1]
Depletion	119	VFDB_setA_nt_clustered	VFG000931(gb|NP_752611)	VFG000931(gb|NP_752611)	100	43.112	25snp		2.104	1188	0.156	1164	3168	isochorismate synthase 1 [Enterobactin (VF0228)] [Escherichia coli CFT073]	MG-00062-0	Escherichia coli	Escherichia coli CFT073]
Depletion	119	VFDB_setA_nt_clustered	VFG001443(gb|AAF37887)	VFG001443(gb|AAF37887)	100	35.74	21snp		2.017	1041	0.152	1424	2923	outer membrane protein A [OmpA (VF0236)] [Escherichia coli O18:K1:H7 str. RS218]	MG-00062-0	Escherichia coli	Escherichia coli O18:K1:H7 str. RS218]
Depletion	119	VFDB_setA_nt_clustered	VFG000457(gb|NP_460114)	VFG000457(gb|NP_460114)	37.939	4.42	20snp283holes	edge2.0	11.561	456	0.5	2724	746	minor curlin subunit precursor, curli nucleator protein CsgB [Agf (VF0103)] [Salmonella enterica subsp. enterica serovar Typhimurium str. LT2]	MG-00062-0	Salmonella enterica	Salmonella enterica subsp. enterica serovar Typhimurium str. LT2]
Depletion	119	VFDB_setA_nt_clustered	VFG001443(gb|AAF37887)	VFG001443(gb|AAF37887)	100	35.74	21snp		2.017	1041	0.152	1424	2923	outer membrane protein A [OmpA (VF0236)] [Escherichia coli O18:K1:H7 str. RS218]	MG-00062-0	Escherichia coli	Escherichia coli O18:K1:H7 str. RS218]
Depletion	119	VFDB_setA_nt_clustered	VFG042977(gb|NP_814822)	VFG042977(gb|NP_814822)	41.999	0.998	8snp830holes	edge0.0	1.331	1431	0	813	784	endocarditis and biofilm-associated pilus minor subunit EbpB [Ebp pili (VF0538)] [Enterococcus faecalis V583]	MG-00062-0	Enterococcus faecalis	Enterococcus faecalis V583]
Depletion	119	VFDB_setA_nt_clustered	VFG000876(gb|NP_757244)	VFG000876(gb|NP_757244)	99.962	36	40snp1indel		1.517	2637	0.217	226	697	Outer membrane usher protein fimD precursor [Type 1 fimbriae (VF0221)] [Escherichia coli CFT073]	MG-00062-0	Escherichia coli	Escherichia coli CFT073]
Depletion	119	VFDB_setA_nt_clustered	VFG002165(gb|NP_815739)	VFG002165(gb|NP_815739)	57.929	1.682	6snp390holes	edge0.0	1.117	927	0.5	1657	2690	endocarditis specific antigen [EfaA (VF0354)] [Enterococcus faecalis V583]	MG-00062-0	Enterococcus faecalis	Enterococcus faecalis V583]
Depletion	119	VFDB_setA_nt_clustered	VFG042978(gb|NP_814823)	VFG042978(gb|NP_814823)	68.317	1.396	17snp1indel595holes	edge0.0	1.325	1878	0.5	500	1311	endocarditis and biofilm-associated pilus major subunit EbpC [Ebp pili (VF0538)] [Enterococcus faecalis V583]	MG-00062-0	Enterococcus faecalis	Enterococcus faecalis V583]
Depletion	119	VFDB_setA_nt_clustered	VFG000876(gb|NP_757244)	VFG000876(gb|NP_757244)	99.962	36	40snp1indel		1.517	2637	0.217	226	697	Outer membrane usher protein fimD precursor [Type 1 fimbriae (VF0221)] [Escherichia coli CFT073]	MG-00062-0	Escherichia coli	Escherichia coli CFT073]
Depletion	119	VFDB_setA_nt_clustered	VFG000929(gb|NP_752599)	VFG000929(gb|NP_752599)	92.477	79.678	39snp58holes		5.47	771	0.494	1991	2582	phosphopantetheinyl transferase component of enterobactin synthase multienzyme complex [Enterobactin (VF0228)] [Escherichia coli CFT073]	MG-00062-0	Escherichia coli	Escherichia coli CFT073]
Depletion	119	VFDB_setA_nt_clustered	VFG000929(gb|NP_752599)	VFG000929(gb|NP_752599)	92.477	79.678	39snp58holes		5.47	771	0.494	1991	2582	phosphopantetheinyl transferase component of enterobactin synthase multienzyme complex [Enterobactin (VF0228)] [Escherichia coli CFT073]	MG-00062-0	Escherichia coli	Escherichia coli CFT073]
Depletion	119	VFDB_setA_nt_clustered	VFG043519(gb|ZP_00604835)	VFG043519(gb|ZP_00604835)	99.849	108.809	20snp6indel		1.009	1983	0.497	449	2524	collagen adhesin protein Scm [Scm (VF0418)] [Enterococcus faecium DO]	MG-00062-0	Enterococcus faecium	Enterococcus faecium DO]
Depletion	119	VFDB_setA_nt_clustered	VFG002416(gb|NP_286007)	VFG002416(gb|NP_286007)	100	43.474	15snp		0.912	1644	0.19	650	2755	polymerized tip adhesin of ECP fibers [ECP (VF0404)] [Escherichia coli O157:H7 str. EDL933]	MG-00062-0	Escherichia coli	Escherichia coli O157:H7 str. EDL933]
Depletion	119	VFDB_setA_nt_clustered	VFG002416(gb|NP_286007)	VFG002416(gb|NP_286007)	100	43.474	15snp		0.912	1644	0.19	650	2755	polymerized tip adhesin of ECP fibers [ECP (VF0404)] [Escherichia coli O157:H7 str. EDL933]	MG-00062-0	Escherichia coli	Escherichia coli O157:H7 str. EDL933]
Depletion	119	VFDB_setA_nt_clustered	VFG001444(gb|AAG10151)	VFG001444(gb|AAG10151)	89.286	23.043	67snp1indel153holes		5.255	1428	0.5	819	1694	putative arylsulfatase [AslA (VF0238)] [Escherichia coli O18:K1:H7 str. RS218]	MG-00062-0	Escherichia coli	Escherichia coli O18:K1:H7 str. RS218]
Depletion	119	VFDB_setA_nt_clustered	VFG000574(gb|NP_462662)	VFG000574(gb|NP_462662)	42.354	1.043	29snp1572holes	edge0.0	2.511	2727	0	208	1151	Mg2+ transport protein [MgtBC (VF0106)] [Salmonella enterica subsp. enterica serovar Typhimurium str. LT2]	MG-00062-0	Salmonella enterica	Salmonella enterica subsp. enterica serovar Typhimurium str. LT2]
Depletion	119	VFDB_setA_nt_clustered	VFG002413(gb|NP_286011)	VFG002413(gb|NP_286011)	100	29.834	20snp		3.384	591	0.176	2411	1230	regulator protein EcpR [ECP (VF0404)] [Escherichia coli O157:H7 str. EDL933]	MG-00062-0	Escherichia coli	Escherichia coli O157:H7 str. EDL933]
Depletion	119	VFDB_setA_nt_clustered	VFG002413(gb|NP_286011)	VFG002413(gb|NP_286011)	100	29.834	20snp		3.384	591	0.176	2411	1230	regulator protein EcpR [ECP (VF0404)] [Escherichia coli O157:H7 str. EDL933]	MG-00062-0	Escherichia coli	Escherichia coli O157:H7 str. EDL933]
Depletion	119	VFDB_setA_nt_clustered	VFG000871(gb|NP_757239)	VFG000871(gb|NP_757239)	100	27.781	14snp		2.322	603	0.136	2387	1619	Type 1 fimbriae Regulatory protein fimB [Type 1 fimbriae (VF0221)] [Escherichia coli CFT073]	MG-00062-0	Escherichia coli	Escherichia coli CFT073]
Depletion	119	VFDB_setA_nt_clustered	VFG042976(gb|NP_814821)	VFG042976(gb|NP_814821)	48.098	1.225	33snp1719holes	edge0.0	2.072	3312	0.5	127	2846	endocarditis and biofilm-associated pilus tip protein EbpA [Ebp pili (VF0538)] [Enterococcus faecalis V583]	MG-00062-0	Enterococcus faecalis	Enterococcus faecalis V583]
Depletion	119	VFDB_setA_nt_clustered	VFG000871(gb|NP_757239)	VFG000871(gb|NP_757239)	100	27.781	14snp		2.322	603	0.136	2387	1619	Type 1 fimbriae Regulatory protein fimB [Type 1 fimbriae (VF0221)] [Escherichia coli CFT073]	MG-00062-0	Escherichia coli	Escherichia coli CFT073]
Depletion	119	VFDB_setA_nt_clustered	VFG000872(gb|NP_757240)	VFG000872(gb|NP_757240)	99.665	33.247	5snp2holes	edge0.0	0.84	597	0.111	2402	420	Type 1 fimbriae Regulatory protein fimE [Type 1 fimbriae (VF0221)] [Escherichia coli CFT073]	MG-00062-0	Escherichia coli	Escherichia coli CFT073]
Depletion	119	VFDB_setA_nt_clustered	VFG045466(gb|NP_697749)	VFG045466(gb|NP_697749)	35.612	0.997	15snp537holes	edge0.0	5.051	834	0	1842	545	Tir domain containing protein BtpB [BtpB (VF0522)] [Brucella suis 1330]	MG-00062-0	Brucella suis	Brucella suis 1330]
Depletion	119	VFDB_setA_nt_clustered	VFG002172(gb|NP_814266)	VFG002172(gb|NP_814266)	36.83	1.199	64snp2475holes	edge0.0	4.435	3918	0	79	1994	aggregation substance [AS (VF0352)] [Enterococcus faecalis V583]	MG-00062-0	Enterococcus faecalis	Enterococcus faecalis V583]
Depletion	119	VFDB_setA_nt_clustered	VFG000872(gb|NP_757240)	VFG000872(gb|NP_757240)	99.665	33.247	5snp2holes	edge0.0	0.84	597	0.111	2402	420	Type 1 fimbriae Regulatory protein fimE [Type 1 fimbriae (VF0221)] [Escherichia coli CFT073]	MG-00062-0	Escherichia coli	Escherichia coli CFT073]
Depletion	119	VFDB_setA_nt_clustered	VFG034754(gb|NP_288154)	VFG034754(gb|NP_288154)	100	40.452	45snp1indel		2.37	1899	0.15	485	1580	Type III secretion system effector espL1 [LEE encoded T3SS (SS020)] [Escherichia coli O157:H7 str. EDL933]	MG-00062-0	Escherichia coli	Escherichia coli O157:H7 str. EDL933]
Depletion	119	VFDB_setA_nt_clustered	VFG034754(gb|NP_288154)	VFG034754(gb|NP_288154)	100	40.452	45snp1indel		2.37	1899	0.15	485	1580	Type III secretion system effector espL1 [LEE encoded T3SS (SS020)] [Escherichia coli O157:H7 str. EDL933]	MG-00062-0	Escherichia coli	Escherichia coli O157:H7 str. EDL933]
Depletion	119	VFDB_setA_nt_clustered	VFG034772(gb|NP_290644)	VFG034772(gb|NP_290644)	100	39.143	58snp		2.652	2187	0.159	361	480	Type III secretion system effector EspL4 [LEE encoded T3SS (SS020)] [Escherichia coli O157:H7 str. EDL933]	MG-00062-0	Escherichia coli	Escherichia coli O157:H7 str. EDL933]
Depletion	119	VFDB_setA_nt_clustered	VFG034772(gb|NP_290644)	VFG034772(gb|NP_290644)	100	39.143	58snp		2.652	2187	0.159	361	480	Type III secretion system effector EspL4 [LEE encoded T3SS (SS020)] [Escherichia coli O157:H7 str. EDL933]	MG-00062-0	Escherichia coli	Escherichia coli O157:H7 str. EDL933]
Depletion	119	VFDB_setA_nt_clustered	VFG002191(gb|NP_815515)	VFG002191(gb|NP_815515)	80.234	1.298	12snp169holes	edge0.0	1.749	855	0.5	1803	758	serine proteinase, V8 family [SprE (VF0358)] [Enterococcus faecalis V583]	MG-00062-0	Enterococcus faecalis	Enterococcus faecalis V583]
Depletion	119	VFDB_setA_nt_clustered	VFG034815(gb|NP_287686)	VFG034815(gb|NP_287686)	76.19	21.1	51snp1indel299holes	edge0.0	5.307	1260	0.143	1042	1997	Type III secretion system effector espR1 [LEE encoded T3SS (SS020)] [Escherichia coli O157:H7 str. EDL933]	MG-00062-0	Escherichia coli	Escherichia coli O157:H7 str. EDL933]
Depletion	119	VFDB_setA_nt_clustered	VFG034831(gb|NP_288396)	VFG034831(gb|NP_288396)	95	18.244	65snp57holes		6.002	1140	0.167	1234	868	Type III secretion system effector espR4 [LEE encoded T3SS (SS020)] [Escherichia coli O157:H7 str. EDL933]	MG-00062-0	Escherichia coli	Escherichia coli O157:H7 str. EDL933]
Depletion	119	VFDB_setA_nt_clustered	VFG034831(gb|NP_288396)	VFG034831(gb|NP_288396)	95	18.244	65snp57holes		6.002	1140	0.167	1234	868	Type III secretion system effector espR4 [LEE encoded T3SS (SS020)] [Escherichia coli O157:H7 str. EDL933]	MG-00062-0	Escherichia coli	Escherichia coli O157:H7 str. EDL933]
Depletion	119	VFDB_setA_nt_clustered	VFG002179(gb|AAD09858)	VFG002179(gb|AAD09858)	48.737	7.864	38snp2882holes	edge0.0	1.387	5622	0.455	33	2543	Enterococcal surface protein; Esp [Esp (VF0353)] [Enterococcus faecalis str. MMH594]	MG-00062-0	Enterococcus faecalis	Enterococcus faecalis str. MMH594]
Depletion	119	VFDB_setA_nt_clustered	VFG034866(gb|NP_290672)	VFG034866(gb|NP_290672)	89.374	28.992	82snp2indel167holes		5.799	1581	0.125	688	210	Type III secretion system effector EspX4 [LEE encoded T3SS (SS020)] [Escherichia coli O157:H7 str. EDL933]	MG-00062-0	Escherichia coli	Escherichia coli O157:H7 str. EDL933]
Depletion	119	VFDB_setA_nt_clustered	VFG034873(gb|NP_290699)	VFG034873(gb|NP_290699)	100	43.852	44snp		3.403	1293	0.129	1004	1096	Type III secretion system effector EspX5 [LEE encoded T3SS (SS020)] [Escherichia coli O157:H7 str. EDL933]	MG-00062-0	Escherichia coli	Escherichia coli O157:H7 str. EDL933]
Depletion	119	VFDB_setA_nt_clustered	VFG002174(gb|NP_815516)	VFG002174(gb|NP_815516)	31.311	2.501	4snp1053holes	edge0.0	0.833	1533	0.5	721	3159	coccolysin [Gelatinase (VF0357)] [Enterococcus faecalis V583]	MG-00062-0	Enterococcus faecalis	Enterococcus faecalis V583]
Depletion	119	VFDB_setA_nt_clustered	VFG043518(gb|AAN12397)	VFG043518(gb|AAN12397)	100	30.195	1snp		0.046	2166	0.261	371	255	collagen adhesin precursor Acm [Acm (VF0419)] [Enterococcus faecium str. TX2555]	MG-00062-0	Enterococcus faecium	Enterococcus faecium str. TX2555]
Depletion	119	VFDB_setA_nt_clustered	VFG034873(gb|NP_290699)	VFG034873(gb|NP_290699)	100	43.852	44snp		3.403	1293	0.129	1004	1096	Type III secretion system effector EspX5 [LEE encoded T3SS (SS020)] [Escherichia coli O157:H7 str. EDL933]	MG-00062-0	Escherichia coli	Escherichia coli O157:H7 str. EDL933]
Depletion	119	VFDB_setA_nt_clustered	VFG000533(gb|NP_461792)	VFG000533(gb|NP_461792)	30.303	0.996	5snp529holes	edge0.0	2.174	759	0	2028	1947	type III secretion system inner MS ring protein PrgK [TTSS(SPI-1 encode) (VF0116)] [Salmonella enterica subsp. enterica serovar Typhimurium str. LT2]	MG-00062-0	Salmonella enterica	Salmonella enterica subsp. enterica serovar Typhimurium str. LT2]
Depletion	119	VFDB_setA_nt_clustered	VFG000873(gb|NP_757241)	VFG000873(gb|NP_757241)	63.201	9.59	23snp2indel222holes		5.99	606	0.2	2381	1613	Type-1 fimbrial protein, A chain precursor [Type 1 fimbriae (VF0221)] [Escherichia coli CFT073]	MG-00062-0	Escherichia coli	Escherichia coli CFT073]
Depletion	119	VFDB_setA_nt_clustered	VFG002166(gb|NP_814829)	VFG002166(gb|NP_814829)	75.901	2.449	58snp488holes	edge0.0	3.774	2025	0.5	430	888	collagen adhesin protein [Ace (VF0355)] [Enterococcus faecalis V583]	MG-00062-0	Enterococcus faecalis	Enterococcus faecalis V583]
Depletion	119	VFDB_setA_nt_clustered	VFG002196(gb|NP_816637)	VFG002196(gb|NP_816637)	64.967	2.404	56snp1443holes	edge1.0	2.093	4119	0.5	72	1984	polysaccharide lyase, family 8 [Hyaluronidase (VF0359)] [Enterococcus faecalis V583]	MG-00062-0	Enterococcus faecalis	Enterococcus faecalis V583]
Conventional	151	VFDB_setA_nt_clustered	VFG000924(gb|NP_752610)	VFG000924(gb|NP_752610)	31.557	0.997	8snp655holes	edge0.0	2.649	957	0	1601	584	ferrienterobactin ABC transporter periplasmic binding protein [Enterobactin (VF0228)] [Escherichia coli CFT073]	MG-00040-0	Escherichia coli	Escherichia coli CFT073]
Depletion	151	VFDB_setA_nt_clustered	VFG011399(gb|NP_539749)	VFG011399(gb|NP_539749)	98.084	2.24	1snp10holes	edge0.0	0.195	522	0.5	2552	1382	(3R)-hydroxymyristoyl ACP dehydratase [LPS (CVF383)] [Brucella melitensis bv. 1 str. 16M]	MG-00067-0	Brucella melitensis	Brucella melitensis bv. 1 str. 16M]
Depletion	151	VFDB_setA_nt_clustered	VFG011399(gb|NP_539749)	VFG011399(gb|NP_539749)	98.084	2.24	1snp10holes	edge0.0	0.195	522	0.5	2552	1382	(3R)-hydroxymyristoyl ACP dehydratase [LPS (CVF383)] [Brucella melitensis bv. 1 str. 16M]	MG-00067-0	Brucella melitensis	Brucella melitensis bv. 1 str. 16M]
Depletion	151	VFDB_setA_nt_clustered	VFG011414(gb|NP_539767)	VFG011414(gb|NP_539767)	100	5.36	2snp	edge2.0	0.24	834	0.5	1841	551	2-dehydro-3-deoxyphosphooctonate aldolase [LPS (CVF383)] [Brucella melitensis bv. 1 str. 16M]	MG-00067-0	Brucella melitensis	Brucella melitensis bv. 1 str. 16M]
Depletion	151	VFDB_setA_nt_clustered	VFG011414(gb|NP_539767)	VFG011414(gb|NP_539767)	100	5.36	2snp	edge2.0	0.24	834	0.5	1841	551	2-dehydro-3-deoxyphosphooctonate aldolase [LPS (CVF383)] [Brucella melitensis bv. 1 str. 16M]	MG-00067-0	Brucella melitensis	Brucella melitensis bv. 1 str. 16M]
Depletion	151	VFDB_setA_nt_clustered	VFG011424(gb|NP_540821)	VFG011424(gb|NP_540821)	100	6.357		edge2.0	0	888	0.5	1724	1268	3-deoxy-manno-octulosonate cytidylyltransferase [LPS (CVF383)] [Brucella melitensis bv. 1 str. 16M]	MG-00067-0	Brucella melitensis	Brucella melitensis bv. 1 str. 16M]
Depletion	151	VFDB_setA_nt_clustered	VFG011424(gb|NP_540821)	VFG011424(gb|NP_540821)	100	6.357		edge2.0	0	888	0.5	1724	1268	3-deoxy-manno-octulosonate cytidylyltransferase [LPS (CVF383)] [Brucella melitensis bv. 1 str. 16M]	MG-00067-0	Brucella melitensis	Brucella melitensis bv. 1 str. 16M]
Depletion	151	VFDB_setA_nt_clustered	VFG011429(gb|NP_540028)	VFG011429(gb|NP_540028)	100	4.191		edge2.0	0	282	0.333	3055	2365	acyl carrier protein [LPS (CVF383)] [Brucella melitensis bv. 1 str. 16M]	MG-00067-0	Brucella melitensis	Brucella melitensis bv. 1 str. 16M]
Depletion	151	VFDB_setA_nt_clustered	VFG011430(gb|NP_540392)	VFG011430(gb|NP_540392)	99.578	2.473	1holes	edge1.0	0	237	0.5	3115	1767	acyl carrier protein [LPS (CVF383)] [Brucella melitensis bv. 1 str. 16M]	MG-00067-0	Brucella melitensis	Brucella melitensis bv. 1 str. 16M]
Depletion	151	VFDB_setA_nt_clustered	VFG011429(gb|NP_540028)	VFG011429(gb|NP_540028)	100	4.191		edge2.0	0	282	0.333	3055	2365	acyl carrier protein [LPS (CVF383)] [Brucella melitensis bv. 1 str. 16M]	MG-00067-0	Brucella melitensis	Brucella melitensis bv. 1 str. 16M]
Depletion	151	VFDB_setA_nt_clustered	VFG011430(gb|NP_540392)	VFG011430(gb|NP_540392)	99.578	2.473	1holes	edge1.0	0	237	0.5	3115	1767	acyl carrier protein [LPS (CVF383)] [Brucella melitensis bv. 1 str. 16M]	MG-00067-0	Brucella melitensis	Brucella melitensis bv. 1 str. 16M]
Depletion	151	VFDB_setA_nt_clustered	VFG002219(gb|NP_540754)	VFG002219(gb|NP_540754)	99.686	4.723	19snp4indel25holes	edge2.0	0.221	8604	0.5	10	1127	cyclic beta 1-2 glucan synthetase [C<beta>G (VF0366)] [Brucella melitensis bv. 1 str. 16M]	MG-00067-0	Brucella melitensis	Brucella melitensis bv. 1 str. 16M]
Depletion	151	VFDB_setA_nt_clustered	VFG002219(gb|NP_540754)	VFG002219(gb|NP_540754)	99.686	4.723	19snp4indel25holes	edge2.0	0.221	8604	0.5	10	1127	cyclic beta 1-2 glucan synthetase [C<beta>G (VF0366)] [Brucella melitensis bv. 1 str. 16M]	MG-00067-0	Brucella melitensis	Brucella melitensis bv. 1 str. 16M]
Depletion	151	VFDB_setA_nt_clustered	VFG002230(gb|NP_540335)	VFG002230(gb|NP_540335)	95.769	5.414	1snp33holes	edge1.0	0.134	780	0.5	1960	897	GDP-mannose 4,6-dehydratase / GDP-4-amino-4,6-dideoxy-D-mannose formyltransferase [LPS (VF0367)] [Brucella melitensis bv. 1 str. 16M]	MG-00067-0	Brucella melitensis	Brucella melitensis bv. 1 str. 16M]
Depletion	151	VFDB_setA_nt_clustered	VFG002230(gb|NP_540335)	VFG002230(gb|NP_540335)	95.769	5.414	1snp33holes	edge1.0	0.134	780	0.5	1960	897	GDP-mannose 4,6-dehydratase / GDP-4-amino-4,6-dideoxy-D-mannose formyltransferase [LPS (VF0367)] [Brucella melitensis bv. 1 str. 16M]	MG-00067-0	Brucella melitensis	Brucella melitensis bv. 1 str. 16M]
Depletion	151	VFDB_setA_nt_clustered	VFG002225(gb|NP_540330)	VFG002225(gb|NP_540330)	100	3.861		edge2.0	0	1089	0.5	1321	2318	GDP-mannose 4,6-dehydratase [LPS (VF0367)] [Brucella melitensis bv. 1 str. 16M]	MG-00067-0	Brucella melitensis	Brucella melitensis bv. 1 str. 16M]
Depletion	151	VFDB_setA_nt_clustered	VFG002225(gb|NP_540330)	VFG002225(gb|NP_540330)	100	3.861		edge2.0	0	1089	0.5	1321	2318	GDP-mannose 4,6-dehydratase [LPS (VF0367)] [Brucella melitensis bv. 1 str. 16M]	MG-00067-0	Brucella melitensis	Brucella melitensis bv. 1 str. 16M]
Depletion	151	VFDB_setA_nt_clustered	VFG011505(gb|NP_540243)	VFG011505(gb|NP_540243)	94.275	3.453	6snp124holes	edge0.0	0.294	2166	0.5	369	472	glycosyltransferase [LPS (CVF383)] [Brucella melitensis bv. 1 str. 16M]	MG-00067-0	Brucella melitensis	Brucella melitensis bv. 1 str. 16M]
Depletion	151	VFDB_setA_nt_clustered	VFG011505(gb|NP_540243)	VFG011505(gb|NP_540243)	94.275	3.453	6snp124holes	edge0.0	0.294	2166	0.5	369	472	glycosyltransferase [LPS (CVF383)] [Brucella melitensis bv. 1 str. 16M]	MG-00067-0	Brucella melitensis	Brucella melitensis bv. 1 str. 16M]
Depletion	151	VFDB_setA_nt_clustered	VFG011444(gb|NP_539915)	VFG011444(gb|NP_539915)	86.78	2.736	7snp163holes	edge0.0	0.654	1233	0.5	1081	1882	glycosyltransferase [LPS (CVF383)] [Brucella melitensis bv. 1 str. 16M]	MG-00067-0	Brucella melitensis	Brucella melitensis bv. 1 str. 16M]
Depletion	151	VFDB_setA_nt_clustered	VFG011419(gb|NP_540032)	VFG011419(gb|NP_540032)	100	3.809	1snp	depth3.809	0.108	924	0.5	1662	2482	lipid A biosynthesis lauroyl acyltransferase [LPS (CVF383)] [Brucella melitensis bv. 1 str. 16M]	MG-00067-0	Brucella melitensis	Brucella melitensis bv. 1 str. 16M]
Depletion	151	VFDB_setA_nt_clustered	VFG011419(gb|NP_540032)	VFG011419(gb|NP_540032)	100	3.809	1snp		0.108	924	0.5	1662	2482	lipid A biosynthesis lauroyl acyltransferase [LPS (CVF383)] [Brucella melitensis bv. 1 str. 16M]	MG-00067-0	Brucella melitensis	Brucella melitensis bv. 1 str. 16M]
Depletion	151	VFDB_setA_nt_clustered	VFG011409(gb|NP_539752)	VFG011409(gb|NP_539752)	100	3.68	5snp	edge2.0	0.421	1188	0.5	1162	3174	lipid-A-disaccharide synthase [LPS (CVF383)] [Brucella melitensis bv. 1 str. 16M]	MG-00067-0	Brucella melitensis	Brucella melitensis bv. 1 str. 16M]
Depletion	151	VFDB_setA_nt_clustered	VFG011409(gb|NP_539752)	VFG011409(gb|NP_539752)	100	3.68	5snp	edge2.0	0.421	1188	0.5	1162	3174	lipid-A-disaccharide synthase [LPS (CVF383)] [Brucella melitensis bv. 1 str. 16M]	MG-00067-0	Brucella melitensis	Brucella melitensis bv. 1 str. 16M]
Depletion	151	VFDB_setA_nt_clustered	VFG011510(gb|NP_539426)	VFG011510(gb|NP_539426)	100	5.349	2snp	edge2.0	0.188	1065	0.5	1365	3218	Lipopolysaccharide core biosynthesis mannosyltransferase LpcC [LPS (CVF383)] [Brucella melitensis bv. 1 str. 16M]	MG-00067-0	Brucella melitensis	Brucella melitensis bv. 1 str. 16M]
Depletion	151	VFDB_setA_nt_clustered	VFG045466(gb|NP_697749)	VFG045466(gb|NP_697749)	99.281	3.483	5snp6holes	edge1.0	0.604	834	0.5	1842	545	Tir domain containing protein BtpB [BtpB (VF0522)] [Brucella suis 1330]	MG-00067-0	Brucella suis	Brucella suis 1330]
Depletion	151	VFDB_setA_nt_clustered	VFG011510(gb|NP_539426)	VFG011510(gb|NP_539426)	100	5.349	2snp	edge2.0	0.188	1065	0.5	1365	3218	Lipopolysaccharide core biosynthesis mannosyltransferase LpcC [LPS (CVF383)] [Brucella melitensis bv. 1 str. 16M]	MG-00067-0	Brucella melitensis	Brucella melitensis bv. 1 str. 16M]
Depletion	151	VFDB_setA_nt_clustered	VFG002222(gb|NP_540312)	VFG002222(gb|NP_540312)	100	4.233	2snp	edge1.0	0.14	1425	0.5	823	1023	mannose-1-phosphate guanylyltransferase [LPS (VF0367)] [Brucella melitensis bv. 1 str. 16M]	MG-00067-0	Brucella melitensis	Brucella melitensis bv. 1 str. 16M]
Depletion	151	VFDB_setA_nt_clustered	VFG002222(gb|NP_540312)	VFG002222(gb|NP_540312)	100	4.233	2snp	edge1.0	0.14	1425	0.5	823	1023	mannose-1-phosphate guanylyltransferase [LPS (VF0367)] [Brucella melitensis bv. 1 str. 16M]	MG-00067-0	Brucella melitensis	Brucella melitensis bv. 1 str. 16M]
Depletion	151	VFDB_setA_nt_clustered	VFG002221(gb|NP_540311)	VFG002221(gb|NP_540311)	98.024	4.184	1snp23holes	edge1.0	0.088	1164	0.5	1197	168	mannose-6-phosphate isomerase [LPS (VF0367)] [Brucella melitensis bv. 1 str. 16M]	MG-00067-0	Brucella melitensis	Brucella melitensis bv. 1 str. 16M]
Depletion	151	VFDB_setA_nt_clustered	VFG002221(gb|NP_540311)	VFG002221(gb|NP_540311)	98.024	4.184	1snp23holes	edge1.0	0.088	1164	0.5	1197	168	mannose-6-phosphate isomerase [LPS (VF0367)] [Brucella melitensis bv. 1 str. 16M]	MG-00067-0	Brucella melitensis	Brucella melitensis bv. 1 str. 16M]
Depletion	151	VFDB_setA_nt_clustered	VFG011515(gb|NP_539914)	VFG011515(gb|NP_539914)	93.718	2.878	16snp98holes	edge0.0	1.094	1560	0.5	704	2663	mannosyltransferase [LPS (CVF383)] [Brucella melitensis bv. 1 str. 16M]	MG-00067-0	Brucella melitensis	Brucella melitensis bv. 1 str. 16M]
Depletion	151	VFDB_setA_nt_clustered	VFG011515(gb|NP_539914)	VFG011515(gb|NP_539914)	93.718	2.878	16snp98holes	edge0.0	1.094	1560	0.5	704	2663	mannosyltransferase [LPS (CVF383)] [Brucella melitensis bv. 1 str. 16M]	MG-00067-0	Brucella melitensis	Brucella melitensis bv. 1 str. 16M]
Depletion	151	VFDB_setA_nt_clustered	VFG002224(gb|NP_540321)	VFG002224(gb|NP_540321)	99.911	4.324	1holes	edge0.5	0	1119	0.5	1266	2026	mannosyltransferase [LPS (VF0367)] [Brucella melitensis bv. 1 str. 16M]	MG-00067-0	Brucella melitensis	Brucella melitensis bv. 1 str. 16M]
Depletion	151	VFDB_setA_nt_clustered	VFG002224(gb|NP_540321)	VFG002224(gb|NP_540321)	99.911	4.324	1holes	edge0.5	0	1119	0.5	1266	2026	mannosyltransferase [LPS (VF0367)] [Brucella melitensis bv. 1 str. 16M]	MG-00067-0	Brucella melitensis	Brucella melitensis bv. 1 str. 16M]
Depletion	151	VFDB_setA_nt_clustered	VFG011453(gb|NP_540310)	VFG011453(gb|NP_540310)	99.824	3.667	1snp2holes	edge1.0	0.088	1134	0.5	1244	2207	mannosyltransferase C [LPS (CVF383)] [Brucella melitensis bv. 1 str. 16M]	MG-00067-0	Brucella melitensis	Brucella melitensis bv. 1 str. 16M]
Depletion	151	VFDB_setA_nt_clustered	VFG011453(gb|NP_540310)	VFG011453(gb|NP_540310)	99.824	3.667	1snp2holes	edge1.0	0.088	1134	0.5	1244	2207	mannosyltransferase C [LPS (CVF383)] [Brucella melitensis bv. 1 str. 16M]	MG-00067-0	Brucella melitensis	Brucella melitensis bv. 1 str. 16M]
Depletion	151	VFDB_setA_nt_clustered	VFG002228(gb|NP_540333)	VFG002228(gb|NP_540333)	100	5.164			0	759	0.5	2022	1943	O-antigen export system ATP-binding protein [LPS (VF0367)] [Brucella melitensis bv. 1 str. 16M]	MG-00067-0	Brucella melitensis	Brucella melitensis bv. 1 str. 16M]
Depletion	151	VFDB_setA_nt_clustered	VFG002228(gb|NP_540333)	VFG002228(gb|NP_540333)	100	5.164			0	759	0.5	2022	1943	O-antigen export system ATP-binding protein [LPS (VF0367)] [Brucella melitensis bv. 1 str. 16M]	MG-00067-0	Brucella melitensis	Brucella melitensis bv. 1 str. 16M]
Depletion	151	VFDB_setA_nt_clustered	VFG002227(gb|NP_540332)	VFG002227(gb|NP_540332)	84.336	2.935	125holes	edge0.0	0	798	0.5	1909	1675	O-antigen export system permease protein [LPS (VF0367)] [Brucella melitensis bv. 1 str. 16M]	MG-00067-0	Brucella melitensis	Brucella melitensis bv. 1 str. 16M]
Depletion	151	VFDB_setA_nt_clustered	VFG002226(gb|NP_540331)	VFG002226(gb|NP_540331)	100	6.233	1snp	edge1.0	0.087	1143	0.5	1229	1111	perosamine synthetase [LPS (VF0367)] [Brucella melitensis bv. 1 str. 16M]	MG-00067-0	Brucella melitensis	Brucella melitensis bv. 1 str. 16M]
Depletion	151	VFDB_setA_nt_clustered	VFG002226(gb|NP_540331)	VFG002226(gb|NP_540331)	100	6.233	1snp	edge1.0	0.087	1143	0.5	1229	1111	perosamine synthetase [LPS (VF0367)] [Brucella melitensis bv. 1 str. 16M]	MG-00067-0	Brucella melitensis	Brucella melitensis bv. 1 str. 16M]
Depletion	151	VFDB_setA_nt_clustered	VFG002229(gb|NP_540334)	VFG002229(gb|NP_540334)	100	4.778		edge1.0	0	855	0.333	1801	760	perosamine synthetase WbkB [LPS (VF0367)] [Brucella melitensis bv. 1 str. 16M]	MG-00067-0	Brucella melitensis	Brucella melitensis bv. 1 str. 16M]
Depletion	151	VFDB_setA_nt_clustered	VFG002229(gb|NP_540334)	VFG002229(gb|NP_540334)	100	4.778		edge1.0	0	855	0.333	1801	760	perosamine synthetase WbkB [LPS (VF0367)] [Brucella melitensis bv. 1 str. 16M]	MG-00067-0	Brucella melitensis	Brucella melitensis bv. 1 str. 16M]
Depletion	151	VFDB_setA_nt_clustered	VFG011439(gb|NP_540129)	VFG011439(gb|NP_540129)	97.881	2.627	15holes	edge1.0	0	708	0.5	2159	2954	phosphatidylglycerophosphatase B [LPS (CVF383)] [Brucella melitensis bv. 1 str. 16M]	MG-00067-0	Brucella melitensis	Brucella melitensis bv. 1 str. 16M]
Depletion	151	VFDB_setA_nt_clustered	VFG011439(gb|NP_540129)	VFG011439(gb|NP_540129)	97.881	2.627	15holes	edge1.0	0	708	0.5	2159	2954	phosphatidylglycerophosphatase B [LPS (CVF383)] [Brucella melitensis bv. 1 str. 16M]	MG-00067-0	Brucella melitensis	Brucella melitensis bv. 1 str. 16M]
Depletion	151	VFDB_setA_nt_clustered	VFG002220(gb|NP_540803)	VFG002220(gb|NP_540803)	78.366	4.28	6snp368holes	edge0.0	0.45	1701	0.5	609	1541	phosphoglucomutase [LPS (VF0367)] [Brucella melitensis bv. 1 str. 16M]	MG-00067-0	Brucella melitensis	Brucella melitensis bv. 1 str. 16M]
Depletion	151	VFDB_setA_nt_clustered	VFG002223(gb|NP_540313)	VFG002223(gb|NP_540313)	89.665	2.796	13snp142holes	edge1.0	1.055	1374	0.5	894	2212	phosphomannomutase [LPS (VF0367)] [Brucella melitensis bv. 1 str. 16M]	MG-00067-0	Brucella melitensis	Brucella melitensis bv. 1 str. 16M]
Depletion	151	VFDB_setA_nt_clustered	VFG045340(gb|NP_539653)	VFG045340(gb|NP_539653)	100	3.093	1snp	edge1.0	0.189	528	0.5	2542	393	Rab2 interacting conserved protein A [RicA (VF0414)] [Brucella melitensis bv. 1 str. 16M]	MG-00067-0	Brucella melitensis	Brucella melitensis bv. 1 str. 16M]
Depletion	151	VFDB_setA_nt_clustered	VFG045340(gb|NP_539653)	VFG045340(gb|NP_539653)	100	3.093	1snp	edge1.0	0.189	528	0.5	2542	393	Rab2 interacting conserved protein A [RicA (VF0414)] [Brucella melitensis bv. 1 str. 16M]	MG-00067-0	Brucella melitensis	Brucella melitensis bv. 1 str. 16M]
Depletion	151	VFDB_setA_nt_clustered	VFG045465(gb|NP_540591)	VFG045465(gb|NP_540591)	100	3.756	2snp	edge1.0	0.266	753	0.5	2039	2206	Tir domain containing protein BtpA [BtpA/Btp1/TcpB (VF0412)] [Brucella melitensis bv. 1 str. 16M]	MG-00067-0	Brucella melitensis	Brucella melitensis bv. 1 str. 16M]
Depletion	151	VFDB_setA_nt_clustered	VFG045465(gb|NP_540591)	VFG045465(gb|NP_540591)	100	3.756	2snp	edge1.0	0.266	753	0.5	2039	2206	Tir domain containing protein BtpA [BtpA/Btp1/TcpB (VF0412)] [Brucella melitensis bv. 1 str. 16M]	MG-00067-0	Brucella melitensis	Brucella melitensis bv. 1 str. 16M]
Depletion	151	VFDB_setA_nt_clustered	VFG002208(gb|NP_541002)	VFG002208(gb|NP_541002)	100	4.253		edge1.0	0	717	0.5	2133	2401	type IV secretion system attachment mediating protein VirB1 Homolog [VirB type IV secretion system (VF0365)] [Brucella melitensis bv. 1 str. 16M]	MG-00067-0	Brucella melitensis	Brucella melitensis bv. 1 str. 16M]
Depletion	151	VFDB_setA_nt_clustered	VFG002208(gb|NP_541002)	VFG002208(gb|NP_541002)	100	4.253		edge1.0	0	717	0.5	2133	2401	type IV secretion system attachment mediating protein VirB1 Homolog [VirB type IV secretion system (VF0365)] [Brucella melitensis bv. 1 str. 16M]	MG-00067-0	Brucella melitensis	Brucella melitensis bv. 1 str. 16M]
Depletion	151	VFDB_setA_nt_clustered	VFG002217(gb|NP_541011)	VFG002217(gb|NP_541011)	97.995	2.552	16holes	depth2.552	0	798	0.5	1908	1674	type IV secretion system channel protein VirB10 [VirB type IV secretion system (VF0365)] [Brucella melitensis bv. 1 str. 16M]	MG-00067-0	Brucella melitensis	Brucella melitensis bv. 1 str. 16M]
Depletion	151	VFDB_setA_nt_clustered	VFG002217(gb|NP_541011)	VFG002217(gb|NP_541011)	97.995	2.552	16holes		0	798	0.5	1908	1674	type IV secretion system channel protein VirB10 [VirB type IV secretion system (VF0365)] [Brucella melitensis bv. 1 str. 16M]	MG-00067-0	Brucella melitensis	Brucella melitensis bv. 1 str. 16M]
Depletion	151	VFDB_setA_nt_clustered	VFG002213(gb|NP_541007)	VFG002213(gb|NP_541007)	88.41	3.865	1snp121holes	edge0.0	0.108	1044	0.5	1418	2304	type IV secretion system channel protein VirB6 [VirB type IV secretion system (VF0365)] [Brucella melitensis bv. 1 str. 16M]	MG-00067-0	Brucella melitensis	Brucella melitensis bv. 1 str. 16M]
Depletion	151	VFDB_setA_nt_clustered	VFG002216(gb|NP_541010)	VFG002216(gb|NP_541010)	100	3.762	3snp	edge2.0	0.403	744	0.5	2064	2857	type IV secretion system channel protein VirB9 [VirB type IV secretion system (VF0365)] [Brucella melitensis bv. 1 str. 16M]	MG-00067-0	Brucella melitensis	Brucella melitensis bv. 1 str. 16M]
Depletion	151	VFDB_setA_nt_clustered	VFG002216(gb|NP_541010)	VFG002216(gb|NP_541010)	100	3.762	3snp	edge2.0	0.403	744	0.5	2064	2857	type IV secretion system channel protein VirB9 [VirB type IV secretion system (VF0365)] [Brucella melitensis bv. 1 str. 16M]	MG-00067-0	Brucella melitensis	Brucella melitensis bv. 1 str. 16M]
Depletion	151	VFDB_setA_nt_clustered	VFG002218(gb|NP_541012)	VFG002218(gb|NP_541012)	90.055	2.887	7snp108holes	depth2.887	0.716	1086	0.5	1324	2321	type IV secretion system protein ATPase VirB11 [VirB type IV secretion system (VF0365)] [Brucella melitensis bv. 1 str. 16M]	MG-00067-0	Brucella melitensis	Brucella melitensis bv. 1 str. 16M]
Depletion	151	VFDB_setA_nt_clustered	VFG002218(gb|NP_541012)	VFG002218(gb|NP_541012)	90.055	2.887	7snp108holes		0.716	1086	0.5	1324	2321	type IV secretion system protein ATPase VirB11 [VirB type IV secretion system (VF0365)] [Brucella melitensis bv. 1 str. 16M]	MG-00067-0	Brucella melitensis	Brucella melitensis bv. 1 str. 16M]
Depletion	151	VFDB_setA_nt_clustered	VFG002211(gb|NP_541005)	VFG002211(gb|NP_541005)	100	4.028	8snp	edge2.0	0.321	2496	0.5	265	3011	type IV secretion system protein ATPase VirB4 [VirB type IV secretion system (VF0365)] [Brucella melitensis bv. 1 str. 16M]	MG-00067-0	Brucella melitensis	Brucella melitensis bv. 1 str. 16M]
Depletion	151	VFDB_setA_nt_clustered	VFG002211(gb|NP_541005)	VFG002211(gb|NP_541005)	100	4.028	8snp	edge2.0	0.321	2496	0.5	265	3011	type IV secretion system protein ATPase VirB4 [VirB type IV secretion system (VF0365)] [Brucella melitensis bv. 1 str. 16M]	MG-00067-0	Brucella melitensis	Brucella melitensis bv. 1 str. 16M]
Depletion	151	VFDB_setA_nt_clustered	VFG041369(gb|NP_541013)	VFG041369(gb|NP_541013)	100	2.229	1snp	edge1.0	0.193	519	0.5	2559	1389	type IV secretion system protein VirB12 [VirB (SS043)] [Brucella melitensis bv. 1 str. 16M]	MG-00067-0	Brucella melitensis	Brucella melitensis bv. 1 str. 16M]
Depletion	151	VFDB_setA_nt_clustered	VFG041369(gb|NP_541013)	VFG041369(gb|NP_541013)	100	2.229	1snp	edge1.0	0.193	519	0.5	2559	1389	type IV secretion system protein VirB12 [VirB (SS043)] [Brucella melitensis bv. 1 str. 16M]	MG-00067-0	Brucella melitensis	Brucella melitensis bv. 1 str. 16M]
Depletion	151	VFDB_setA_nt_clustered	VFG002209(gb|NP_541003)	VFG002209(gb|NP_541003)	99.371	2.659	4snp2holes	edge0.0	1.266	318	0.5	2997	674	type IV secretion system protein VirB2 [VirB type IV secretion system (VF0365)] [Brucella melitensis bv. 1 str. 16M]	MG-00067-0	Brucella melitensis	Brucella melitensis bv. 1 str. 16M]
Depletion	151	VFDB_setA_nt_clustered	VFG002209(gb|NP_541003)	VFG002209(gb|NP_541003)	99.371	2.659	4snp2holes	edge0.0	1.266	318	0.5	2997	674	type IV secretion system protein VirB2 [VirB type IV secretion system (VF0365)] [Brucella melitensis bv. 1 str. 16M]	MG-00067-0	Brucella melitensis	Brucella melitensis bv. 1 str. 16M]
Depletion	151	VFDB_setA_nt_clustered	VFG002210(gb|NP_541004)	VFG002210(gb|NP_541004)	78.632	1.632	1snp75holes	edge1.0	0.362	351	0	2944	1721	type IV secretion system protein VirB3 [VirB type IV secretion system (VF0365)] [Brucella melitensis bv. 1 str. 16M]	MG-00067-0	Brucella melitensis	Brucella melitensis bv. 1 str. 16M]
Depletion	151	VFDB_setA_nt_clustered	VFG002212(gb|NP_541006)	VFG002212(gb|NP_541006)	96.095	3.313	28holes	edge1.0	0	717	0.5	2134	2398	type IV secretion system protein VirB5 [VirB type IV secretion system (VF0365)] [Brucella melitensis bv. 1 str. 16M]	MG-00067-0	Brucella melitensis	Brucella melitensis bv. 1 str. 16M]
Depletion	151	VFDB_setA_nt_clustered	VFG045466(gb|NP_697749)	VFG045466(gb|NP_697749)	99.281	3.483	5snp6holes	edge1.0	0.604	834	0.5	1842	545	Tir domain containing protein BtpB [BtpB (VF0522)] [Brucella suis 1330]	MG-00067-0	Brucella suis	Brucella suis 1330]
Depletion	151	VFDB_setA_nt_clustered	VFG002212(gb|NP_541006)	VFG002212(gb|NP_541006)	96.095	3.313	28holes	edge1.0	0	717	0.5	2134	2398	type IV secretion system protein VirB5 [VirB type IV secretion system (VF0365)] [Brucella melitensis bv. 1 str. 16M]	MG-00067-0	Brucella melitensis	Brucella melitensis bv. 1 str. 16M]
Depletion	151	VFDB_setA_nt_clustered	VFG002214(gb|NP_541008)	VFG002214(gb|NP_541008)	74.138	0.992	2snp45holes	edge1.0	1.55	174	0	3148	1961	type IV secretion system protein VirB7 [VirB type IV secretion system (VF0365)] [Brucella melitensis bv. 1 str. 16M]	MG-00067-0	Brucella melitensis	Brucella melitensis bv. 1 str. 16M]
Depletion	151	VFDB_setA_nt_clustered	VFG002215(gb|NP_541009)	VFG002215(gb|NP_541009)	100	2.929		edge1.0	0	720	0.5	2126	2767	type IV secretion system protein VirB8 [VirB type IV secretion system (VF0365)] [Brucella melitensis bv. 1 str. 16M]	MG-00067-0	Brucella melitensis	Brucella melitensis bv. 1 str. 16M]
Depletion	151	VFDB_setA_nt_clustered	VFG002215(gb|NP_541009)	VFG002215(gb|NP_541009)	100	2.929		edge1.0	0	720	0.5	2126	2767	type IV secretion system protein VirB8 [VirB type IV secretion system (VF0365)] [Brucella melitensis bv. 1 str. 16M]	MG-00067-0	Brucella melitensis	Brucella melitensis bv. 1 str. 16M]
Depletion	151	VFDB_setA_nt_clustered	VFG011394(gb|NP_539748)	VFG011394(gb|NP_539748)	100	4.485	1snp	edge1.0	0.095	1056	0.5	1388	2686	UDP-3-O-[3-hydroxymyristoyl] glucosamine N-acyltransferase [LPS (CVF383)] [Brucella melitensis bv. 1 str. 16M]	MG-00067-0	Brucella melitensis	Brucella melitensis bv. 1 str. 16M]
Depletion	151	VFDB_setA_nt_clustered	VFG011394(gb|NP_539748)	VFG011394(gb|NP_539748)	100	4.485	1snp	edge1.0	0.095	1056	0.5	1388	2686	UDP-3-O-[3-hydroxymyristoyl] glucosamine N-acyltransferase [LPS (CVF383)] [Brucella melitensis bv. 1 str. 16M]	MG-00067-0	Brucella melitensis	Brucella melitensis bv. 1 str. 16M]
Depletion	151	VFDB_setA_nt_clustered	VFG011389(gb|NP_539503)	VFG011389(gb|NP_539503)	100	4.848		depth4.848	0	861	0.5	1789	2228	UDP-3-O-[3-hydroxymyristoyl] N-acetylglucosamine deacetylase [LPS (CVF383)] [Brucella melitensis bv. 1 str. 16M]	MG-00067-0	Brucella melitensis	Brucella melitensis bv. 1 str. 16M]
Depletion	151	VFDB_setA_nt_clustered	VFG011389(gb|NP_539503)	VFG011389(gb|NP_539503)	100	4.848			0	861	0.5	1789	2228	UDP-3-O-[3-hydroxymyristoyl] N-acetylglucosamine deacetylase [LPS (CVF383)] [Brucella melitensis bv. 1 str. 16M]	MG-00067-0	Brucella melitensis	Brucella melitensis bv. 1 str. 16M]
Depletion	151	VFDB_setA_nt_clustered	VFG011404(gb|NP_539750)	VFG011404(gb|NP_539750)	95.406	3.806	12snp39holes	edge1.0	1.481	849	0.5	1819	575	UDP-N-acetylglucosamine acyltransferase [LPS (CVF383)] [Brucella melitensis bv. 1 str. 16M]	MG-00067-0	Brucella melitensis	Brucella melitensis bv. 1 str. 16M]
Depletion	151	VFDB_setA_nt_clustered	VFG011404(gb|NP_539750)	VFG011404(gb|NP_539750)	95.406	3.806	12snp39holes	edge1.0	1.481	849	0.5	1819	575	UDP-N-acetylglucosamine acyltransferase [LPS (CVF383)] [Brucella melitensis bv. 1 str. 16M]	MG-00067-0	Brucella melitensis	Brucella melitensis bv. 1 str. 16M]
Depletion	151	VFDB_setA_nt_clustered	VFG011519(gb|NP_540343)	VFG011519(gb|NP_540343)	100	2.877	1snp	edge1.0	0.099	1008	0.5	1498	809	undecaprenyl-phosphate alpha-N-acetylglucosaminyltransferase [LPS (CVF383)] [Brucella melitensis bv. 1 str. 16M]	MG-00067-0	Brucella melitensis	Brucella melitensis bv. 1 str. 16M]
Depletion	151	VFDB_setA_nt_clustered	VFG011519(gb|NP_540343)	VFG011519(gb|NP_540343)	100	2.877	1snp	edge1.0	0.099	1008	0.5	1498	809	undecaprenyl-phosphate alpha-N-acetylglucosaminyltransferase [LPS (CVF383)] [Brucella melitensis bv. 1 str. 16M]	MG-00067-0	Brucella melitensis	Brucella melitensis bv. 1 str. 16M]

## Sheet: S2_AMR genes
Kit	Sample	DB	gene	allele	category	coverage	depth	diffs	uncertainty	divergence	length	maxMAF	clusterid	seqid	annotation
Conventional	64	AMR_CDS_clustered_renamed	aph_3primeprime	_aph_3primeprime_-Ib	2	37.562	0.997	502holes	edge0.0	0	804	0	953	3411	yes;NA
Conventional	64	AMR_CDS_clustered_renamed	aph_6	_aph_6_-Id	2	35.842	0.997	1snp537holes	edge0.0	0.333	837	0	915	2125	yes;NA
Conventional	64	AMR_CDS_clustered_renamed	blaTEM	blaTEM-116	4	100	6.959			0	861	0.25	844	2308	no;445949195|WP_000027050.1|NG_050162.1|1|1|blaTEM-116|blaTEM|class_A_broad-spectrum_beta-lactamase_TEM-116
Conventional	64	AMR_CDS_clustered_renamed	blaTLA	blaTLA-3	2	32.473	0.997	12snp628holes	edge0.0	3.974	930	0	638	2059	yes;981294928|WP_059512353.1|NG_050312.1|1|1|blaTLA-3|blaTLA|class_A_extended-spectrum_beta-lactamase_TLA-3
Conventional	64	AMR_CDS_clustered_renamed	cadD	cadD	2	48.867	0.997	7snp316holes	edge0.0	2.318	618	0	1337	3073	no;13774144|BAB43874.1|AP003139.1|1|1|cadD|cadD|cadmium_resistance_transporter_CadD
Conventional	64	AMR_CDS_clustered_renamed	cfxA_gen	cfxA_gen	1	85.404	1.972	141holes	edge0.0	0	966	0.5	604	2520	no;1028084270|WP_063843238.1|NG_047635.1|1|1|cfxA_gen|cfxA_gen|CfxA_family_class_A_broad-spectrum_beta-lactamase
Conventional	64	AMR_CDS_clustered_renamed	erm_F	_erm_F	2	37.578	0.997	3snp500holes	edge0.0	0.997	801	0	1028	_02485	no;NA
Conventional	64	AMR_CDS_clustered_renamed	erm_T	_erm_T	2	41.088	0.997	1snp433holes	edge0.0	0.331	735	0	1199	_00431	yes;NA
Conventional	64	AMR_CDS_clustered_renamed	lnu_AN2	_lnu_AN2	4	90.643	1.094	48holes	edge1.0	0	513	0	1472	_02746	no;NA
Conventional	64	AMR_CDS_clustered_renamed	lnu_C	_lnu_C	1	86.061	3.066	15snp69holes	edge1.0	3.521	495	0.5	1492	_01490	no;NA
Conventional	64	AMR_CDS_clustered_renamed	qacE	qacE	1	51.351	1.709	1snp162holes	edge0.0	0.585	333	0	1698	2732	no;499192605|WP_010890145.1|NG_048041.1|1|1|qacE|qacE|quaternary_ammonium_compound_efflux_SMR_transporter_QacE
Conventional	64	AMR_CDS_clustered_renamed	qacEdelta1	qacEdelta1	1	80.172	1.696	69holes	edge1.0	0	348	0	1689	3036	no;446602081|WP_000679427.1|NG_048042.1|1|1|qacEdelta1|qacE_gen|quaternary_ammonium_compound_efflux_SMR_transporter_QacE_delta_1
Conventional	64	AMR_CDS_clustered_renamed	spw	spw	2	37.284	0.997	5snp508holes	edge0.0	1.656	810	0	1007	1816	no;488223301|WP_002294509.1|NG_048075.1|1|1|spw|spw|ANT(9)_family_aminoglycoside_nucleotidyltransferase_Spw
Conventional	64	AMR_CDS_clustered_renamed	sul2	sul2	2	36.752	0.997	1snp518holes	edge0.0	0.332	819	0	877	3131	no;1028099083|WP_063855540.1|NG_048108.1|1|1|sul2|sul2|sulfonamide-resistant_dihydropteroate_synthase_Sul2
Conventional	64	AMR_CDS_clustered_renamed	tet_40	_tet_40	2	45.536	1.063	665holes	edge0.0	0	1221	0	336	_03747	no;NA
Conventional	64	AMR_CDS_clustered_renamed	tet_K	_tet_K	2	39.783	1.095	831holes	edge0.0	0	1380	0	265	_04320	no;NA
Conventional	64	AMR_CDS_clustered_renamed	tet_Q	_tet_Q	2	46.21	1.347	18snp1036holes	edge0.0	2.022	1926	0.5	115	_04344	no;NA
Conventional	69	AMR_CDS_clustered_renamed	aadA1	aadA1	2	34.975	1.086	4snp515holes	edge0.0	1.444	792	0	1068	3525	yes;1102724707|WP_071593203.1|NG_052028.1|1|1|aadA1|aadA1|ANT(3'')-Ia_family_aminoglycoside_nucleotidyltransferase_AadA1
Conventional	69	AMR_CDS_clustered_renamed	aadA12	aadA12	2	34.975	1.086	3snp515holes	edge0.0	1.083	792	0	1064	3536	no;1105502116|WP_071846268.1|NG_052309.1|1|1|aadA12|aadA12|ANT(3'')-Ia_family_aminoglycoside_nucleotidyltransferase_AadA12
Conventional	69	AMR_CDS_clustered_renamed	aadA22	aadA22	2	34.975	1.086	3snp515holes	edge0.0	1.083	792	0	1065	3532	no;1105502170|WP_071846321.1|NG_052404.1|1|1|aadA22|aadA22|ANT(3'')-Ia_family_aminoglycoside_nucleotidyltransferase_AadA22
Conventional	69	AMR_CDS_clustered_renamed	aadE	aadE	2	32.18	0.996	2snp588holes	edge0.0	0.717	867	0	830	1905	yes;447178612|WP_001255868.1|NG_047378.1|1|1|aadE|aadE|aminoglycoside_6-adenylyltransferase_AadE
Conventional	69	AMR_CDS_clustered_renamed	aadS	aadS	1	54.167	1.928	2snp396holes	edge0.0	0.427	864	0	840	2401	no;489103457|WP_003013318.1|NG_047380.1|1|1|aadS|aadS|aminoglycoside_6-adenylyltransferase_AadS
Conventional	69	AMR_CDS_clustered_renamed	ant_6	_ant_6_-Ia	3	73.817	1.341	5snp238holes	edge0.0	0.745	909	0.5	684	564	yes;NA
Conventional	69	AMR_CDS_clustered_renamed	aph_3prime	_aph_3prime_-IIIa	1	61.384	1.755	1snp307holes	edge0.0	0.205	795	0	1053	2715	yes;NA
Conventional	69	AMR_CDS_clustered_renamed	aph_3primeprime	_aph_3primeprime_-Ib	1	62.562	1.548	1snp301holes	edge0.0	0.199	804	0.333	953	3411	yes;NA
Conventional	69	AMR_CDS_clustered_renamed	blaTEM	blaTEM-181	1	34.959	1.881	1snp560holes	edge0.0	0.332	861	0.5	844	2310	no;445949205|WP_000027060.1|NG_050218.1|1|1|blaTEM-181|blaTEM|class_A_beta-lactamase_TEM-181
Conventional	69	AMR_CDS_clustered_renamed	cfxA5	cfxA5	2	34.369	1.354	2snp634holes	edge0.0	0.602	966	0.5	604	2523	no;696371561|WP_032946415.1|NG_047643.1|1|1|cfxA5|cfxA5|class_A_broad-spectrum_beta-lactamase_CfxA5
Conventional	69	AMR_CDS_clustered_renamed	cmx	cmx	1	44.558	1.688	3snp652holes	edge0.0	0.573	1176	0	377	643	no;491439585|WP_005297378.1|NG_047664.1|1|1|cmx|cmx|chloramphenicol_efflux_MFS_transporter_Cmx
Conventional	69	AMR_CDS_clustered_renamed	erm_B	_erm_B	1	79.81	2.025	6snp149holes	edge0.0	1.019	738	0	1152	_01348	no;NA
Conventional	69	AMR_CDS_clustered_renamed	erm_F	_erm_F	2	34.207	0.996	6snp527holes	edge0.0	2.19	801	0	1028	_02485	no;NA
Conventional	69	AMR_CDS_clustered_renamed	lnu_C	_lnu_C	3	69.899	1.009	6snp149holes	edge0.0	1.734	495	0	1492	_01490	no;NA
Conventional	69	AMR_CDS_clustered_renamed	lnu_G	_lnu_G	2	34.701	1.064	6snp525holes	edge0.0	2.151	804	0	1022	_02482	no;NA
Conventional	69	AMR_CDS_clustered_renamed	lsa_E	_lsa_E	1	74.074	1.642	14snp385holes	edge0.0	1.273	1485	0.5	229	_01400	no;NA
Conventional	69	AMR_CDS_clustered_renamed	qacE	qacE	3	60.06	0.995	1snp133holes	edge0.0	0.5	333	0	1698	2732	no;499192605|WP_010890145.1|NG_048041.1|1|1|qacE|qacE|quaternary_ammonium_compound_efflux_SMR_transporter_QacE
Conventional	69	AMR_CDS_clustered_renamed	qacEdelta1	qacEdelta1	3	76.437	0.996	1snp82holes	edge0.0	0.376	348	0	1689	3036	no;446602081|WP_000679427.1|NG_048042.1|1|1|qacEdelta1|qacE_gen|quaternary_ammonium_compound_efflux_SMR_transporter_QacE_delta_1
Conventional	69	AMR_CDS_clustered_renamed	spw	spw	2	37.037	0.997	2snp510holes	edge0.0	0.667	810	0	1007	1816	no;488223301|WP_002294509.1|NG_048075.1|1|1|spw|spw|ANT(9)_family_aminoglycoside_nucleotidyltransferase_Spw
Conventional	69	AMR_CDS_clustered_renamed	sul1	sul1	2	30.833	1.162	2snp581holes	edge0.0	0.772	840	0	777	2975	no;1028098535|WP_063855037.1|NG_048084.1|1|1|sul1|sul1|sulfonamide-resistant_dihydropteroate_synthase_Sul1
Conventional	69	AMR_CDS_clustered_renamed	sul2	sul2	2	51.893	1.223	1snp394holes	edge0.0	0.235	819	0	877	3131	no;1028099083|WP_063855540.1|NG_048108.1|1|1|sul2|sul2|sulfonamide-resistant_dihydropteroate_synthase_Sul2
Conventional	69	AMR_CDS_clustered_renamed	tet_44	_tet_44	2	45.606	1.027	13snp1046holes	edge0.0	1.482	1923	0	120	_04206	no;NA
Conventional	69	AMR_CDS_clustered_renamed	tet_L	_tet_L	2	30.501	1.271	1snp957holes	edge0.0	0.238	1377	0.5	263	_04316	yes;NA
Conventional	69	AMR_CDS_clustered_renamed	tet_Q	_tet_Q	1	56.282	1.547	27snp842holes	edge0.0	2.491	1926	0	115	_04344	no;NA
Conventional	69	AMR_CDS_clustered_renamed	tet_S	_tet_S	2	45.898	1.021	1snp1042holes	edge0.0	0.113	1926	0	119	_04351	no;NA
Conventional	69	AMR_CDS_clustered_renamed	tet_T	_tet_T	2	30.624	0.998	19snp1357holes	edge0.0	3.172	1956	0	117	_04346	no;NA
Conventional	118	AMR_CDS_clustered_renamed	aadA1	aadA1	2	37.5	0.997	2snp495holes	edge0.0	0.673	792	0	1068	3525	yes;1102724707|WP_071593203.1|NG_052028.1|1|1|aadA1|aadA1|ANT(3'')-Ia_family_aminoglycoside_nucleotidyltransferase_AadA1
Conventional	118	AMR_CDS_clustered_renamed	aadA15	aadA15	2	37.879	0.997	9snp492holes	edge0.0	3	792	0	1064	3535	no;1080153686|WP_070342366.1|NG_051891.1|1|1|aadA15|aadA15|ANT(3'')-Ia_family_aminoglycoside_nucleotidyltransferase_AadA15
Conventional	118	AMR_CDS_clustered_renamed	aadA2	aadA2	3	60.859	1.238	9snp310holes	edge0.0	1.867	792	0.5	1069	3524	yes;1080153677|WP_070342357.1|NG_051848.1|1|1|aadA2|aadA2|ANT(3'')-Ia_family_aminoglycoside_nucleotidyltransferase_AadA2
Conventional	118	AMR_CDS_clustered_renamed	aadA25	aadA25	2	37.5	0.997	495holes	edge0.0	0	792	0	1065	3533	no;499425585|WP_011113049.1|NG_052317.1|1|1|aadA25|aadA25|ANT(3'')-Ia_family_aminoglycoside_nucleotidyltransferase_AadA25
Conventional	118	AMR_CDS_clustered_renamed	aadA6	aadA6	2	32.323	0.996	8snp536holes	edge0.0	3.125	792	0	257	1081	yes;1028081071|WP_063840454.1|NG_047361.1|1|1|aadA6|aadA6|ANT(3'')-Ia_family_aminoglycoside_nucleotidyltransferase_AadA6
Conventional	118	AMR_CDS_clustered_renamed	aadA8	aadA8	3	60.48	1.24	4snp313holes	edge0.0	0.835	792	0.5	1046	3024	yes;1028081074|WP_063840457.1|NG_047366.1|1|1|aadA8|aadA8|ANT(3'')-Ia_family_aminoglycoside_nucleotidyltransferase_AadA8
Conventional	118	AMR_CDS_clustered_renamed	aadE	aadE	2	54.787	1.12	392holes	edge0.0	0	867	0	830	1905	yes;447178612|WP_001255868.1|NG_047378.1|1|1|aadE|aadE|aminoglycoside_6-adenylyltransferase_AadE
Conventional	118	AMR_CDS_clustered_renamed	aadS	aadS	2	49.19	1.054	9snp439holes	edge0.0	2.118	864	0	840	2401	no;489103457|WP_003013318.1|NG_047380.1|1|1|aadS|aadS|aminoglycoside_6-adenylyltransferase_AadS
Conventional	118	AMR_CDS_clustered_renamed	aph_3primeprime	_aph_3primeprime_-Ib	2	35.697	1.049	517holes	edge0.0	0	804	0	953	3411	yes;NA
Conventional	118	AMR_CDS_clustered_renamed	aph_6	_aph_6_-Id	1	67.384	1.526	3snp273holes	edge0.0	0.532	837	0	915	2125	yes;NA
Conventional	118	AMR_CDS_clustered_renamed	blaACI	blaACI-1	2	50.292	1.401	425holes	edge0.0	0	855	0	868	2952	no;493602755|WP_006555379.1|NG_048596.1|1|1|blaACI-1|blaACI|class_A_extended-spectrum_beta-lactamase_ACI-1
Conventional	118	AMR_CDS_clustered_renamed	blaCARB	blaCARB-16	2	33.445	0.997	597holes	edge0.0	0	897	0	717	3494	yes;505402523|WP_015589625.1|NG_048718.1|1|1|blaCARB-16|blaRTG|RTG_family_carbenicillin-hydrolyzing_class_A_beta-lactamase_CARB-16
Conventional	118	AMR_CDS_clustered_renamed	cfxA_gen	cfxA_gen	4	98.965	4.293	2snp10holes	edge0.0	0.209	966	0.5	604	2520	no;1028084270|WP_063843238.1|NG_047635.1|1|1|cfxA_gen|cfxA_gen|CfxA_family_class_A_broad-spectrum_beta-lactamase
Conventional	118	AMR_CDS_clustered_renamed	cfxA6	cfxA6	1	43.198	1.513	26snp547holes	edge0.0	6.25	963	0.5	606	2526	no;1469324127|WP_117664257.1|NG_064793.1|1|1|cfxA6|cfxA6|class_A_broad-spectrum_beta-lactamase_CfxA6
Conventional	118	AMR_CDS_clustered_renamed	lnu_C	_lnu_C	4	100	5.077	17snp	edge2.0	3.434	495	0.5	1492	_01490	no;NA
Conventional	118	AMR_CDS_clustered_renamed	mef_A	_mef_A	1	45.977	2.237	32snp658holes	edge2.0	5.714	1218	0.5	339	_03745	yes;NA
Conventional	118	AMR_CDS_clustered_renamed	mef_En2	_mef_En2	1	76.534	1.527	2snp283holes	edge0.0	0.217	1206	0.5	348	_00353	no;NA
Conventional	118	AMR_CDS_clustered_renamed	tet_40	_tet_40	4	90.254	2.067	4snp119holes	edge1.0	0.363	1221	0.5	336	_03747	no;NA
Conventional	118	AMR_CDS_clustered_renamed	tet_M	_tet_M	1	39.896	1.562	6snp1154holes	edge0.0	0.783	1920	0.5	124	_04209	yes;NA
Conventional	118	AMR_CDS_clustered_renamed	tet_O	_tet_O	2	41.146	1.144	5snp1130holes	edge0.0	0.633	1920	0.5	131	_04109	yes;NA
Conventional	118	AMR_CDS_clustered_renamed	tet_Q	_tet_Q	1	76.48	2.599	36snp453holes	edge0.0	2.444	1926	0.5	115	_04344	no;NA
Conventional	118	AMR_CDS_clustered_renamed	tet_W	_tet_W	2	43.646	1.259	12snp1082holes	edge0.0	1.432	1920	0.5	132	_04108	yes;NA
Depletion	64	AMR_CDS_clustered_renamed	aadE	aadE	2	34.717	0.997	1snp566holes	edge0.0	0.332	867	0	830	1905	yes;447178612|WP_001255868.1|NG_047378.1|1|1|aadE|aadE|aminoglycoside_6-adenylyltransferase_AadE
Depletion	64	AMR_CDS_clustered_renamed	aph_3prime	_aph_3prime_-Ia	2	36.765	0.997	6snp516holes	edge0.0	2	816	0	989	4331	yes;NA
Depletion	64	AMR_CDS_clustered_renamed	blaR1	blaR1	2	34.357	0.998	18snp1154holes	edge0.0	2.98	1758	0	147	1624	no;1028083901|WP_063842869.1|NG_047536.1|1|1|blaR1|blaR1|beta-lactam_sensor/signal_transducer_BlaR1
Depletion	64	AMR_CDS_clustered_renamed	lnu_A	_lnu_A	1	87.449	2.019	17snp61holes	edge2.0	4	486	0.5	1506	_00827	yes;NA
Depletion	64	AMR_CDS_clustered_renamed	lnu_A_prime	lnu_A_prime	4	100	2.066	22snp	edge2.0	4.527	486	0.5	1509	4183	no;NA
Depletion	64	AMR_CDS_clustered_renamed	qacE	qacE	2	54.955	1.451	3snp150holes	edge0.0	1.639	333	0.5	1698	2732	no;499192605|WP_010890145.1|NG_048041.1|1|1|qacE|qacE|quaternary_ammonium_compound_efflux_SMR_transporter_QacE
Depletion	64	AMR_CDS_clustered_renamed	qacEdelta1	qacEdelta1	2	53.161	1.446	2snp163holes	edge0.0	1.081	348	0.5	1689	3036	no;446602081|WP_000679427.1|NG_048042.1|1|1|qacEdelta1|qacE_gen|quaternary_ammonium_compound_efflux_SMR_transporter_QacE_delta_1
Depletion	64	AMR_CDS_clustered_renamed	sul1	sul1	2	35.833	0.997	4snp539holes	edge0.0	1.329	840	0	777	2975	no;1028098535|WP_063855037.1|NG_048084.1|1|1|sul1|sul1|sulfonamide-resistant_dihydropteroate_synthase_Sul1
Depletion	69	AMR_CDS_clustered_renamed	aadA9	aadA9	1	35.006	2.054	544holes	edge0.0	0	837	0.5	914	2126	no;1028081075|WP_063840458.1|NG_047369.1|1|1|aadA9|aadA9|ANT(3'')-Ia_family_aminoglycoside_nucleotidyltransferase_AadA9
Depletion	69	AMR_CDS_clustered_renamed	lnu_B	_lnu_B	2	36.443	0.997	10snp511holes	edge0.0	3.413	804	0	1021	_02479	no;NA
Depletion	69	AMR_CDS_clustered_renamed	mcr	mcr-5.4	2	37.287	1.476	1snp1031holes	edge0.0	0.163	1644	0.5	184	2923	yes;1728389673|WP_148044478.1|NG_065945.1|1|1|mcr-5.4|mcr-5|phosphoethanolamine--lipid_A_transferase_MCR-5.4
Depletion	69	AMR_CDS_clustered_renamed	qacC	qacC	1	47.84	1.936	169holes	edge0.0	0	324	0	1701	1499	no;447069133|WP_001146389.1|NG_048040.1|1|1|qacC|qacC|quaternary_ammonium_compound_efflux_SMR_transporter_QacC
Depletion	69	AMR_CDS_clustered_renamed	qnrS8	qnrS8	2	45.662	0.997	10snp357holes	edge0.0	3.333	657	0	1272	1789	no;1028112276|WP_063866417.1|NG_050549.1|1|1|qnrS8|qnrS|quinolone_resistance_pentapeptide_repeat_protein_QnrS8
Depletion	69	AMR_CDS_clustered_renamed	sul1	sul1	2	35.595	0.997	4snp541holes	edge0.0	1.338	840	0	777	2975	no;1028098535|WP_063855037.1|NG_048084.1|1|1|sul1|sul1|sulfonamide-resistant_dihydropteroate_synthase_Sul1
Depletion	69	AMR_CDS_clustered_renamed	sul2	sul2	2	36.142	1.017	6snp523holes	edge0.0	2.027	819	0	877	3131	no;1028099083|WP_063855540.1|NG_048108.1|1|1|sul2|sul2|sulfonamide-resistant_dihydropteroate_synthase_Sul2
Depletion	69	AMR_CDS_clustered_renamed	tetA_P	_tetA_P	2	31.037	1.137	21snp871holes	edge0.0	5.357	1263	0.5	298	_00356	yes;NA
Depletion	118	AMR_CDS_clustered_renamed	aph_3prime	_aph_3prime_-Ia	2	37.01	0.997	6snp514holes	edge0.0	1.987	816	0	989	4331	yes;NA
Depletion	118	AMR_CDS_clustered_renamed	erm_Q	_erm_Q	2	38.889	0.997	1snp473holes	edge0.0	0.332	774	0	1111	_02549	no;NA
Depletion	118	AMR_CDS_clustered_renamed	lnu_A	_lnu_A	2	31.07	0.993	10snp335holes	edge0.0	6.623	486	0	1506	_00827	yes;NA
Depletion	118	AMR_CDS_clustered_renamed	lnu_P	_lnu_P	2	45.509	0.996	2snp273holes	edge0.0	0.877	501	0	1482	_01702	no;NA
Depletion	118	AMR_CDS_clustered_renamed	qnrS1	qnrS1	2	45.967	0.997	9snp355holes	edge0.0	2.98	657	0	1272	1795	no;486144036|WP_001516695.1|NG_050543.1|1|1|qnrS1|qnrS|quinolone_resistance_pentapeptide_repeat_protein_QnrS1
Depletion	118	AMR_CDS_clustered_renamed	sul2	sul2	1	48.596	2.03	2snp421holes	edge0.0	0.503	819	0.5	877	3131	no;1028099083|WP_063855540.1|NG_048108.1|1|1|sul2|sul2|sulfonamide-resistant_dihydropteroate_synthase_Sul2
Depletion	119	AMR_CDS_clustered_renamed	aac_6prime	_aac_6prime_-Ii	4	100	12.385	1snp		0.182	549	0.2	1432	4152	yes;NA
Depletion	119	AMR_CDS_clustered_renamed	aadA1	aadA1	1	65.53	13.117	43snp273holes	edge0.0	8.285	792	0.333	1068	3525	yes;1102724707|WP_071593203.1|NG_052028.1|1|1|aadA1|aadA1|ANT(3'')-Ia_family_aminoglycoside_nucleotidyltransferase_AadA1
Depletion	119	AMR_CDS_clustered_renamed	aadA13	aadA13	1	51.754	7.556	38snp385holes	edge0.0	9.201	798	0.5	1052	2714	yes;1105502117|WP_071846269.1|NG_052310.1|1|1|aadA13|aadA13|ANT(3'')-Ia_family_aminoglycoside_nucleotidyltransferase_AadA13
Depletion	119	AMR_CDS_clustered_renamed	aadA17	aadA17	4	90.152	37.973	20snp78holes		2.801	792	0.135	1064	3534	no;1028081033|WP_063840416.1|NG_047341.1|1|1|aadA17|ant(3'')-Ia|ANT(3'')-Ia_family_aminoglycoside_nucleotidyltransferase_AadA17
Depletion	119	AMR_CDS_clustered_renamed	aadA2	aadA2	4	100	52.591	6snp		0.758	792	0.147	1069	3524	yes;1080153677|WP_070342357.1|NG_051848.1|1|1|aadA2|aadA2|ANT(3'')-Ia_family_aminoglycoside_nucleotidyltransferase_AadA2
Depletion	119	AMR_CDS_clustered_renamed	aadA22	aadA22	4	92.551	18.802	53snp59holes	edge0.0	7.231	792	0.214	1065	3532	no;1105502170|WP_071846321.1|NG_052404.1|1|1|aadA22|aadA22|ANT(3'')-Ia_family_aminoglycoside_nucleotidyltransferase_AadA22
Depletion	119	AMR_CDS_clustered_renamed	aadA3	aadA3	4	99.747	49.016	16snp2holes	edge0.0	2.025	792	0.333	1046	3023	yes;1028081058|WP_063840441.1|NG_047353.1|1|1|aadA3|aadA3|ANT(3'')-Ia_family_aminoglycoside_nucleotidyltransferase_AadA3
Depletion	119	AMR_CDS_clustered_renamed	aadA6	aadA6	1	76.768	13.236	56snp1indel183holes	edge0.0	9.195	792	0.333	257	1081	yes;1028081071|WP_063840454.1|NG_047361.1|1|1|aadA6|aadA6|ANT(3'')-Ia_family_aminoglycoside_nucleotidyltransferase_AadA6
Depletion	119	AMR_CDS_clustered_renamed	acrF	acrF	4	100	46.328	23snp		0.741	3105	0.167	37	3678	no;1789666|AAC76298.1|U00096.3|1|1|acrF|acrF|multidrug_efflux_RND_transporter_permease_subunit_AcrF
Depletion	119	AMR_CDS_clustered_renamed	ant_6	_ant_6_-Ia	3	81.518	1.411	4snp168holes	edge0.0	0.54	909	0.5	684	564	yes;NA
Depletion	119	AMR_CDS_clustered_renamed	aph_3primeprime	_aph_3primeprime_-Ib	4	100	55.984	3snp		0.373	804	0.125	953	3411	yes;NA
Depletion	119	AMR_CDS_clustered_renamed	ariR	ariR	4	100	24.53	1snp		0.375	267	0.095	1730	2407	no;1787413|AAC74250.1|U00096.3|1|1|ariR|ariR|biofilm/acid-resistance_regulator_AriR
Depletion	119	AMR_CDS_clustered_renamed	arsR_K	arsR_K-12	4	100	37.935			0	354	0.146	1681	3032	no;85676543|BAE77793.1|AP009048.1|1|1|arsR_K-12|arsR_K-12|As(III)-sensing_metalloregulatory_transcriptional_repressor_ArsR
Depletion	119	AMR_CDS_clustered_renamed	asr	asr	4	100	19.232	4snp		1.294	309	0.222	1711	4478	no;85675040|BAA15331.2|AP009048.1|1|1|asr|asr|acid_resistance_repetitive_basic_protein_Asr
Depletion	119	AMR_CDS_clustered_renamed	blaEC	blaEC	4	99.647	33.944	27snp4holes		2.389	1134	0.231	486	2566	no;1028083606|WP_063842627.1|NG_047495.1|1|1|blaEC|blaEC|BlaEC_family_class_C_beta-lactamase
Depletion	119	AMR_CDS_clustered_renamed	blaTEM	blaTEM-116	2	31.359	1.376	5snp591holes	edge0.0	1.852	861	0.5	844	2308	no;445949195|WP_000027050.1|NG_050162.1|1|1|blaTEM-116|blaTEM|class_A_broad-spectrum_beta-lactamase_TEM-116
Depletion	119	AMR_CDS_clustered_renamed	dfrA12	dfrA12	4	100	51.82	4snp		0.803	498	0.103	1485	1708	no;1028085799|WP_063844297.1|NG_047687.1|1|1|dfrA12|dfrA12|trimethoprim-resistant_dihydrofolate_reductase_DfrA12
Depletion	119	AMR_CDS_clustered_renamed	dfrA13	dfrA13	1	30.321	5.138	18snp347holes		11.921	498	0.143	1486	1706	no;1028085836|WP_063844334.1|NG_047693.1|1|1|dfrA13|dfrA-221360488|trimethoprim-resistant_dihydrofolate_reductase_DfrA13
Depletion	119	AMR_CDS_clustered_renamed	dfrA22	dfrA22	2	45.984	1.265	22snp269holes	edge1.0	9.607	498	0.5	1487	1705	no;1028085872|WP_063844370.1|NG_047717.1|1|1|dfrA22|dfrA22|trimethoprim-resistant_dihydrofolate_reductase_DfrA22
Depletion	119	AMR_CDS_clustered_renamed	dfrG	dfrG	3	68.273	1.152	3snp158holes	edge1.0	0.882	498	0	1489	1709	no;446791539|WP_000868795.1|NG_047756.1|1|1|dfrG|dfrG|trimethoprim-resistant_dihydrofolate_reductase_DfrG
Depletion	119	AMR_CDS_clustered_renamed	eat_A	_eat_A	4	100	26.929			0	1503	0.242	226	_01403	no;NA
Depletion	119	AMR_CDS_clustered_renamed	emrD	emrD	4	100	49.847			0	1185	0.171	367	1014	yes;224815203|ACN65732.1|FJ744595.1|1|1|emrD|emrD|multidrug_efflux_MFS_transporter_EmrD
Depletion	119	AMR_CDS_clustered_renamed	erm_B	_erm_B	3	60.705	1.069	8snp290holes	edge1.0	1.786	738	0	1152	_01348	no;NA
Depletion	119	AMR_CDS_clustered_renamed	fieF	fieF	4	100	48.655	4snp		0.443	903	0.15	699	871	yes;20152201|BAB89353.1|AB073019.1|1|1|fieF|fieF|CDF_family_cation-efflux_transporter_FieF
Depletion	119	AMR_CDS_clustered_renamed	iss	iss	4	100	26.851	10snp		3.401	294	0.167	1691	2731	no;115512471|ABJ00546.1|CP000468.1|1|1|iss|iss|increased_serum_survival_lipoprotein_Iss
Depletion	119	AMR_CDS_clustered_renamed	lsa_A	_lsa_A	3	78.624	1.49	13snp320holes	edge0.0	1.105	1497	0.5	227	_01402	no;NA
Depletion	119	AMR_CDS_clustered_renamed	mcr	mcr-5.1	4	94.951	1.398	28snp83holes	edge1.0	1.794	1644	0.5	184	2924	yes;927580504|WP_053821788.1|NG_055658.1|1|1|mcr-5.1|mcr-5|phosphoethanolamine--lipid_A_transferase_MCR-5.1
Depletion	119	AMR_CDS_clustered_renamed	mdtM	mdtM	4	98.297	39.48	54snp21holes	edge0.0	4.455	1233	0.129	324	4190	no;1790794|AAC77293.1|U00096.3|1|1|mdtM|mdtM|multidrug_efflux_MFS_transporter_MdtM
Depletion	119	AMR_CDS_clustered_renamed	mph_A	_mph_A	4	100	69.46			0	906	0.136	655	_04179	no;NA
Depletion	119	AMR_CDS_clustered_renamed	msr_C	_msr_C	4	96.416	20.242	72snp53holes		5.049	1479	0.4	231	_01620	no;NA
Depletion	119	AMR_CDS_clustered_renamed	pcoA	pcoA	2	59.681	1.497	10snp733holes	edge1.0	0.922	1818	0.5	140	1630	no;619128|CAA58525.1|X83541.1|1|1|pcoA|pcoA|multicopper_oxidase_PcoA
Depletion	119	AMR_CDS_clustered_renamed	pcoB	pcoB	3	86.532	1.326	14snp120holes	edge0.0	1.816	891	0.5	737	4252	no;619129|CAA58526.1|X83541.1|1|1|pcoB|pcoB|copper-binding_protein_PcoB
Depletion	119	AMR_CDS_clustered_renamed	pcoS	pcoS	3	89.293	1.39	12snp150holes	edge0.0	0.959	1401	0.5	253	1062	no;619133|CAA58530.1|X83541.1|1|1|pcoS|pcoS|copper_resistance_membrane_spanning_protein_PcoS
Depletion	119	AMR_CDS_clustered_renamed	qacE	qacE	1	85.586	23.678	3snp48holes	edge0.0	1.053	333	0.136	1698	2732	no;499192605|WP_010890145.1|NG_048041.1|1|1|qacE|qacE|quaternary_ammonium_compound_efflux_SMR_transporter_QacE
Depletion	119	AMR_CDS_clustered_renamed	qacEdelta1	qacEdelta1	4	100	28.564			0	348	0.179	1689	3036	no;446602081|WP_000679427.1|NG_048042.1|1|1|qacEdelta1|qacE_gen|quaternary_ammonium_compound_efflux_SMR_transporter_QacE_delta_1
Depletion	119	AMR_CDS_clustered_renamed	qacL	qacL	2	30.931	0.99	4snp230holes	edge0.0	3.883	333	0	1694	2727	yes;1080153678|WP_070342358.1|NG_051854.1|1|1|qacL|qacL|quaternary_ammonium_compound_efflux_SMR_transporter_QacL
Depletion	119	AMR_CDS_clustered_renamed	qnrS1	qnrS1	4	100	41.222			0	657	0.154	1272	1795	no;486144036|WP_001516695.1|NG_050543.1|1|1|qnrS1|qnrS|quinolone_resistance_pentapeptide_repeat_protein_QnrS1
Depletion	119	AMR_CDS_clustered_renamed	qnrS6	qnrS6	4	94.216	5.705	52snp2indel37holes	edge1.0	8.387	657	0.3	1276	1810	no;504109574|WP_014343560.1|NG_050547.1|1|1|qnrS6|qnrS|quinolone_resistance_pentapeptide_repeat_protein_QnrS6
Depletion	119	AMR_CDS_clustered_renamed	silA	silA	2	42.39	1.393	56snp1813holes	edge0.0	4.198	3147	0.5	32	3675	no;4206630|AAD11749.1|AF067954.1|1|1|silA|silA|Cu(+)/Ag(+)_efflux_RND_transporter_permease_subunit_SilA
Depletion	119	AMR_CDS_clustered_renamed	silC	silC	2	50.072	1.242	44snp692holes	edge0.0	6.34	1386	0	262	4317	no;1360511410|SPD96884.1|LT985229.1|1|1|silC|silC|Cu(+)/Ag(+)_efflux_RND_transporter_outer_membrane_channel_SilC
Depletion	119	AMR_CDS_clustered_renamed	silR	silR	2	43.759	1	11snp383holes	edge0.0	3.691	681	0	1255	3333	no;1360511409|SPD96883.1|LT985229.1|1|1|silR|silR|copper/silver_response_regulator_transcription_factor_SilR
Depletion	119	AMR_CDS_clustered_renamed	SMR_efflux_emrE	SMR_efflux_emrE	4	100	22.413	2snp		0.601	333	0.143	1697	2725	no;49282|CAA77936.1|Z11877.1|1|1|SMR_efflux_emrE|SMR_efflux_emrE|multidrug_efflux_SMR_transporter_EmrE
Depletion	119	AMR_CDS_clustered_renamed	sul1	sul1	4	100	58.011	1snp		0.119	840	0.163	777	2975	no;1028098535|WP_063855037.1|NG_048084.1|1|1|sul1|sul1|sulfonamide-resistant_dihydropteroate_synthase_Sul1
Depletion	119	AMR_CDS_clustered_renamed	sul2	sul2	4	98.657	68.1	11holes	edge0.0	0	819	0.185	877	3131	no;1028099083|WP_063855540.1|NG_048108.1|1|1|sul2|sul2|sulfonamide-resistant_dihydropteroate_synthase_Sul2
Depletion	119	AMR_CDS_clustered_renamed	tet_A	_tet_A	4	100	45.371	61snp		5.083	1200	0.154	354	_04300	yes;NA
Depletion	119	AMR_CDS_clustered_renamed	tet_L	_tet_L	1	88.962	1.768	17snp152holes	edge0.0	1.388	1377	0.5	263	_04316	yes;NA
Depletion	119	AMR_CDS_clustered_renamed	tet_M	_tet_M	4	99.635	38.58	30snp7holes		1.568	1920	0.5	124	_04209	yes;NA
Conventional	119	AMR_CDS_clustered_renamed	aadA1	aadA1	1	76.768	12.248	52snp184holes	edge0.0	8.553	792	0.25	1068	3525	yes;1102724707|WP_071593203.1|NG_052028.1|1|1|aadA1|aadA1|ANT(3'')-Ia_family_aminoglycoside_nucleotidyltransferase_AadA1
Conventional	119	AMR_CDS_clustered_renamed	aadA13	aadA13	1	54.135	9.617	38snp366holes	edge0.0	8.796	798	0.5	1052	2714	yes;1105502117|WP_071846269.1|NG_052310.1|1|1|aadA13|aadA13|ANT(3'')-Ia_family_aminoglycoside_nucleotidyltransferase_AadA13
Conventional	119	AMR_CDS_clustered_renamed	aadA17	aadA17	4	90.278	43.054	20snp77holes		2.797	792	0.161	1064	3534	no;1028081033|WP_063840416.1|NG_047341.1|1|1|aadA17|ant(3'')-Ia|ANT(3'')-Ia_family_aminoglycoside_nucleotidyltransferase_AadA17
Conventional	119	AMR_CDS_clustered_renamed	aadA1bt	aadA1bt	1	73.611	13.815	48snp209holes	edge0.0	8.233	792	0.167	1065	3531	no;1102724709|WP_071593205.1|NG_052031.1|1|1|aadA1bt|aadA1bt|ANT(3'')-Ia_family_aminoglycoside_nucleotidyltransferase_AadA1bt
Conventional	119	AMR_CDS_clustered_renamed	aadA2	aadA2	4	100	56.603	6snp		0.758	792	0.175	1069	3524	yes;1080153677|WP_070342357.1|NG_051848.1|1|1|aadA2|aadA2|ANT(3'')-Ia_family_aminoglycoside_nucleotidyltransferase_AadA2
Conventional	119	AMR_CDS_clustered_renamed	aadA27	aadA27	2	38.15	0.997	12snp488holes	edge0.0	3.987	789	0	1082	2856	no;910236568|WP_050041693.1|NG_054660.1|1|1|aadA27|aadA27|ANT(3'')-II_family_aminoglycoside_nucleotidyltransferase_AadA27
Conventional	119	AMR_CDS_clustered_renamed	aadA3	aadA3	4	99.747	53.329	16snp2holes	edge0.0	2.025	792	0.175	1046	3023	yes;1028081058|WP_063840441.1|NG_047353.1|1|1|aadA3|aadA3|ANT(3'')-Ia_family_aminoglycoside_nucleotidyltransferase_AadA3
Conventional	119	AMR_CDS_clustered_renamed	aadA6	aadA6	1	76.263	14.223	55snp188holes	edge0.0	9.106	792	0.208	257	1081	yes;1028081071|WP_063840454.1|NG_047361.1|1|1|aadA6|aadA6|ANT(3'')-Ia_family_aminoglycoside_nucleotidyltransferase_AadA6
Conventional	119	AMR_CDS_clustered_renamed	acrF	acrF	4	100	57.893	23snp		0.741	3105	0.146	37	3678	no;1789666|AAC76298.1|U00096.3|1|1|acrF|acrF|multidrug_efflux_RND_transporter_permease_subunit_AcrF
Conventional	119	AMR_CDS_clustered_renamed	ant_6	_ant_6_-Ia	4	100	7.989	2snp		0.22	909	0.333	684	564	yes;NA
Conventional	119	AMR_CDS_clustered_renamed	aph_3prime	_aph_3prime_-IIIa	1	88.553	5.568	2snp2indel90holes	edge2.0	0.284	795	0.2	1053	2715	yes;NA
Conventional	119	AMR_CDS_clustered_renamed	aph_3primeprime	_aph_3primeprime_-Ib	4	100	49.745	3snp		0.373	804	0.106	953	3411	yes;NA
Conventional	119	AMR_CDS_clustered_renamed	ariR	ariR	4	100	37.981	1snp		0.375	267	0.069	1730	2407	no;1787413|AAC74250.1|U00096.3|1|1|ariR|ariR|biofilm/acid-resistance_regulator_AriR
Conventional	119	AMR_CDS_clustered_renamed	arsR_K	arsR_K-12	4	100	41.287			0	354	0.115	1681	3032	no;85676543|BAE77793.1|AP009048.1|1|1|arsR_K-12|arsR_K-12|As(III)-sensing_metalloregulatory_transcriptional_repressor_ArsR
Conventional	119	AMR_CDS_clustered_renamed	asr	asr	4	100	30.11	4snp		1.294	309	0.138	1711	4478	no;85675040|BAA15331.2|AP009048.1|1|1|asr|asr|acid_resistance_repetitive_basic_protein_Asr
Conventional	119	AMR_CDS_clustered_renamed	blaEC	blaEC	4	98.148	41.174	23snp21holes		2.066	1134	0.244	486	2566	no;1028083606|WP_063842627.1|NG_047495.1|1|1|blaEC|blaEC|BlaEC_family_class_C_beta-lactamase
Conventional	119	AMR_CDS_clustered_renamed	chrA	chrA	2	47.962	0.998	25snp651holes	edge0.0	4.167	1251	0	308	3342	no;151133|AAA88432.1|M29034.1|1|1|chrA|chrA|chromate_resistance_efflux_protein_ChrA
Conventional	119	AMR_CDS_clustered_renamed	dfrA12	dfrA12	4	100	61.238	4snp		0.803	498	0.111	1485	1708	no;1028085799|WP_063844297.1|NG_047687.1|1|1|dfrA12|dfrA12|trimethoprim-resistant_dihydrofolate_reductase_DfrA12
Conventional	119	AMR_CDS_clustered_renamed	dfrA13	dfrA13	1	50.402	2.846	24snp2indel245holes	edge2.0	9.486	498	0.5	1486	1706	no;1028085836|WP_063844334.1|NG_047693.1|1|1|dfrA13|dfrA-221360488|trimethoprim-resistant_dihydrofolate_reductase_DfrA13
Conventional	119	AMR_CDS_clustered_renamed	dfrA22	dfrA22	1	37.751	2.825	18snp310holes	edge0.0	9.574	498	0	1487	1705	no;1028085872|WP_063844370.1|NG_047717.1|1|1|dfrA22|dfrA22|trimethoprim-resistant_dihydrofolate_reductase_DfrA22
Conventional	119	AMR_CDS_clustered_renamed	eat_A	_eat_A	1	37.525	1.596	2snp939holes	edge0.0	0.355	1503	0.5	226	_01403	no;NA
Conventional	119	AMR_CDS_clustered_renamed	emrD	emrD	4	100	59.649			0	1185	0.174	367	1014	yes;224815203|ACN65732.1|FJ744595.1|1|1|emrD|emrD|multidrug_efflux_MFS_transporter_EmrD
Conventional	119	AMR_CDS_clustered_renamed	erm_B	_erm_B	4	100	4.77	8snp		1.084	738	0.333	1152	_01348	no;NA
Conventional	119	AMR_CDS_clustered_renamed	fieF	fieF	4	100	54.701	4snp		0.443	903	0.136	699	871	yes;20152201|BAB89353.1|AB073019.1|1|1|fieF|fieF|CDF_family_cation-efflux_transporter_FieF
Conventional	119	AMR_CDS_clustered_renamed	iss	iss	4	99.66	45.359	9snp1indel		3.061	294	0.1	1691	2731	no;115512471|ABJ00546.1|CP000468.1|1|1|iss|iss|increased_serum_survival_lipoprotein_Iss
Conventional	119	AMR_CDS_clustered_renamed	LHR_hsp20A	LHR_hsp20A	1	62.456	1.647	17snp214holes	edge0.0	4.775	570	0.5	1389	4137	no;674651835|CDY80020.1|LM994717.1|1|1|LHR_hsp20A|LHR_hsp20A|small_heat_shock_protein_sHSP20
Conventional	119	AMR_CDS_clustered_renamed	mdtM	mdtM	4	97.648	40.305	54snp29holes	edge0.0	4.485	1233	0.167	324	4190	no;1790794|AAC77293.1|U00096.3|1|1|mdtM|mdtM|multidrug_efflux_MFS_transporter_MdtM
Conventional	119	AMR_CDS_clustered_renamed	merD	merD	2	34.153	0.992	10snp241holes	edge0.0	8	366	0	1674	3291	yes;150630|AAA88370.1|M15049.1|1|1|merD|merD|mercury_resistance_co-regulator_MerD
Conventional	119	AMR_CDS_clustered_renamed	merT	merT	1	72.365	2.337	14snp97holes	edge0.0	5.512	351	0.5	1683	3034	yes;150393|AAB59075.1|K03089.1|1|1|merT|merT|mercuric_transport_protein_MerT
Conventional	119	AMR_CDS_clustered_renamed	mph_A	_mph_A	4	100	68.374			0	906	0.141	655	_04179	no;NA
Conventional	119	AMR_CDS_clustered_renamed	pcoA	pcoA	1	78.328	1.857	23snp1indel393holes	edge0.0	1.614	1818	0.5	140	1630	no;619128|CAA58525.1|X83541.1|1|1|pcoA|pcoA|multicopper_oxidase_PcoA
Conventional	119	AMR_CDS_clustered_renamed	pcoB	pcoB	4	91.695	1.416	6snp74holes	edge1.0	0.734	891	0.5	737	4252	no;619129|CAA58526.1|X83541.1|1|1|pcoB|pcoB|copper-binding_protein_PcoB
Conventional	119	AMR_CDS_clustered_renamed	pcoC	pcoC	1	67.979	1.562	122holes	edge0.0	0	381	0.5	1666	3540	no;619130|CAA58527.1|X83541.1|1|1|pcoC|pcoC|copper_resistance_system_metallochaperone_PcoC
Conventional	119	AMR_CDS_clustered_renamed	pcoD	pcoD	4	100	2.808	12snp	edge2.0	1.29	930	0.5	636	2057	no;619131|CAA58528.1|X83541.1|1|1|pcoD|pcoD|copper_resistance_inner_membrane_protein_PcoD
Conventional	119	AMR_CDS_clustered_renamed	pcoE	pcoE	1	36.552	1.6	11snp276holes	edge0.0	6.918	435	0	1610	840	no;619135|CAA58532.1|X83541.1|1|1|pcoE|pcoE|copper_resistance_system_metallochaperone_PcoE
Conventional	119	AMR_CDS_clustered_renamed	pcoR	pcoR	1	89.134	2.571	1snp74holes	edge0.0	0.165	681	0.5	1256	3330	no;619132|CAA58529.1|X83541.1|1|1|pcoR|pcoR|copper_response_regulator_transcription_factor_PcoR
Conventional	119	AMR_CDS_clustered_renamed	pcoS	pcoS	1	61.028	1.757	9snp546holes	edge0.0	1.053	1401	0.5	253	1062	no;619133|CAA58530.1|X83541.1|1|1|pcoS|pcoS|copper_resistance_membrane_spanning_protein_PcoS
Conventional	119	AMR_CDS_clustered_renamed	qacE	qacE	1	85.586	33.906	3snp48holes	edge0.0	1.053	333	0.158	1698	2732	no;499192605|WP_010890145.1|NG_048041.1|1|1|qacE|qacE|quaternary_ammonium_compound_efflux_SMR_transporter_QacE
Conventional	119	AMR_CDS_clustered_renamed	qacEdelta1	qacEdelta1	4	100	36.473			0	348	0.16	1689	3036	no;446602081|WP_000679427.1|NG_048042.1|1|1|qacEdelta1|qacE_gen|quaternary_ammonium_compound_efflux_SMR_transporter_QacE_delta_1
Conventional	119	AMR_CDS_clustered_renamed	qnrS1	qnrS1	4	100	52.131			0	657	0.188	1272	1795	no;486144036|WP_001516695.1|NG_050543.1|1|1|qnrS1|qnrS|quinolone_resistance_pentapeptide_repeat_protein_QnrS1
Conventional	119	AMR_CDS_clustered_renamed	qnrS6	qnrS6	4	94.977	7.286	54snp2indel32holes	edge2.0	8.64	657	0.4	1276	1810	no;504109574|WP_014343560.1|NG_050547.1|1|1|qnrS6|qnrS|quinolone_resistance_pentapeptide_repeat_protein_QnrS6
Conventional	119	AMR_CDS_clustered_renamed	sat4	sat4	1	84.346	3.368	1snp85holes	edge2.0	0.218	543	0.5	1441	4314	no;1028098403|WP_063854934.1|NG_048070.1|1|1|sat4|sat4|streptothricin_N-acetyltransferase_Sat4
Conventional	119	AMR_CDS_clustered_renamed	silA	silA	1	55.005	2.227	64snp1416holes	edge2.0	3.697	3147	0.5	32	3675	no;4206630|AAD11749.1|AF067954.1|1|1|silA|silA|Cu(+)/Ag(+)_efflux_RND_transporter_permease_subunit_SilA
Conventional	119	AMR_CDS_clustered_renamed	silB	silB	1	87.703	1.884	41snp159holes	edge1.0	3.616	1293	0.5	285	4312	no;4206629|AAD11748.1|AF067954.1|1|1|silB|silB|Cu(+)/Ag(+)_efflux_RND_transporter_periplasmic_adaptor_subunit_SilB
Conventional	119	AMR_CDS_clustered_renamed	silC	silC	1	51.154	1.566	44snp677holes	edge0.0	6.206	1386	0.2	262	4317	no;1360511410|SPD96884.1|LT985229.1|1|1|silC|silC|Cu(+)/Ag(+)_efflux_RND_transporter_outer_membrane_channel_SilC
Conventional	119	AMR_CDS_clustered_renamed	silF	silF	1	68.362	1.671	13snp112holes	edge1.0	5.372	354	0.5	1680	3033	no;697410288|KGL71342.1|ASRI01000010.1|1|1|silF|silF|Ag(+)/Cu(+)_efflux_RND_transporter_periplasmic_metallochaperone_SilF
Conventional	119	AMR_CDS_clustered_renamed	silP	silP	1	49.091	2.24	51snp1260holes	edge0.0	4.198	2475	0.5	75	2984	no;4206631|AAD11750.1|AF067954.1|1|1|silP|silP|Ag(+)-translocating_P-type_ATPase_SilP
Conventional	119	AMR_CDS_clustered_renamed	silR	silR	1	40.382	1.775	15snp406holes	edge0.0	5.455	681	0.5	1255	3333	no;1360511409|SPD96883.1|LT985229.1|1|1|silR|silR|copper/silver_response_regulator_transcription_factor_SilR
Conventional	119	AMR_CDS_clustered_renamed	silS	silS	2	38.415	1.301	36snp909holes	edge0.0	6.349	1476	0.5	234	1614	no;1360511408|SPD96882.1|LT985229.1|1|1|silS|silS|copper/silver_sensor_histidine_kinase_SilS
Conventional	119	AMR_CDS_clustered_renamed	SMR_efflux_emrE	SMR_efflux_emrE	4	100	35.446	2snp		0.601	333	0.121	1697	2725	no;49282|CAA77936.1|Z11877.1|1|1|SMR_efflux_emrE|SMR_efflux_emrE|multidrug_efflux_SMR_transporter_EmrE
Conventional	119	AMR_CDS_clustered_renamed	sul1	sul1	4	100	70.996	1snp		0.119	840	0.113	777	2975	no;1028098535|WP_063855037.1|NG_048084.1|1|1|sul1|sul1|sulfonamide-resistant_dihydropteroate_synthase_Sul1
Conventional	119	AMR_CDS_clustered_renamed	sul2	sul2	4	98.657	65.986	11holes	edge0.0	0	819	0.157	877	3131	no;1028099083|WP_063855540.1|NG_048108.1|1|1|sul2|sul2|sulfonamide-resistant_dihydropteroate_synthase_Sul2
Conventional	119	AMR_CDS_clustered_renamed	tet_A	_tet_A	4	99.917	50.327	60snp1indel		5	1200	0.211	354	_04300	yes;NA
Conventional	119	AMR_CDS_clustered_renamed	tet_L	_tet_L	4	99.927	4.493	14snp2indel	edge2.0	1.017	1377	0.5	263	_04316	yes;NA
Conventional	119	AMR_CDS_clustered_renamed	tet_M	_tet_M	1	67.24	1.728	20snp629holes	edge0.0	1.549	1920	0.5	124	_04209	yes;NA
Conventional	119	AMR_CDS_clustered_renamed	tet_S	_tet_S	4	100	5.357	2snp	edge1.5	0.104	1926	0.5	119	_04351	no;NA
Depletion	151	AMR_CDS_clustered_renamed	bepC	bepC	4	93.144	4.511	9snp94holes	edge0.0	0.705	1371	0.5	271	371	no;23347764|AAN29871.1|AE014291.4|1|1|bepC|bepC|multidrug_efflux_RND_transporter_outer_membrane_subunit_BepC
Depletion	151	AMR_CDS_clustered_renamed	bepD	bepD	4	97.822	6.791	2snp26holes	edge0.0	0.171	1194	0.5	358	4305	no;23347077|AAN29240.1|AE014291.4|1|1|bepD|bepD|multidrug_efflux_RND_transporter_periplasmic_adaptor_subunit_BepD
Depletion	151	AMR_CDS_clustered_renamed	bepE	bepE	4	98.194	4.766	14snp57holes	edge2.0	0.452	3156	0.5	27	2807	no;23347078|AAN29241.1|AE014291.4|1|1|bepE|bepE|multidrug_efflux_RND_transporter_permease_subunit_BepE
Depletion	151	AMR_CDS_clustered_renamed	bepF	bepF	4	94.741	4.27	7snp65holes	edge1.0	0.598	1236	0.5	322	4186	no;23463682|AAN33535.1|AE014292.2|1|1|bepF|bepF|multidrug_efflux_RND_transporter_periplasmic_adaptor_subunit_BepF
Depletion	151	AMR_CDS_clustered_renamed	bepG	bepG	4	99.566	3.751	18snp14holes	edge1.0	0.561	3225	0.5	24	2804	no;23463681|AAN33534.1|AE014292.2|1|1|bepG|bepG|multidrug_efflux_RND_transporter_permease_subunit_BepG
